# Supplementary material for: Comparative genomics and methylome profiling of Pseudolactococcus laudensis reveal signatures of niche adaptation and strain-level variation in mobile genetic elements and phage defence
Source: Microb Genom. 2026 Jul 6;12(7):001779. doi: 10.1099/mgen.0.001779 (PMC13335696; doi:10.1099/mgen.0.001779)
Supplement: Supplementary Material 2. [file mgen-12-01779-s002.xlsx]

## Sheet: cog_with_strain_annotation
QUERY_ID	COG_ID	CDD_ID	EVALUE	IDENTITY	GENE_NAME	COG_NAME	COG_LETTER	COG_DESCRIPTION	STRAIN	ANNOTATION
ANKLHD_00005	COG0593	440358	1.34e-152	52.117	DnaA	Chromosomal replication initiation ATPase DnaA	L	Replication, recombination and repair	DSM28961	chromosomal replication initiator protein DnaA
ANKLHD_00010	COG0592	440357	6.03e-115	34.218	DnaN	DNA polymerase III sliding clamp (beta) subunit, PCNA homolog	L	Replication, recombination and repair	DSM28961	DNA polymerase III subunit beta
ANKLHD_00015	COG3857	443066	0	26.43	AddB	ATP-dependent helicase/DNAse subunit B	L	Replication, recombination and repair	DSM28961	ATP-dependent nuclease subunit B
ANKLHD_00020	COG1074	440692	4.75e-85	24.453	RecB	3'-5' helicase subunit RecB of the DNA repair enzyme RecBCD (exonuclease V)	L	Replication, recombination and repair	DSM28961	helicase-exonuclease AddAB subunit AddA
ANKLHD_00025	COG1074	440692	3.18e-79	19.27	RecB	3'-5' helicase subunit RecB of the DNA repair enzyme RecBCD (exonuclease V)	L	Replication, recombination and repair	DSM28961	helicase-exonuclease AddAB subunit AddA
ANKLHD_00030	COG5841	444543	4.65e-71	28.088	SpoVB	Stage V sporulation protein SpoVB/SpoIIIF, required for spore cortex synthesis	D	Cell cycle control, cell division, chromosome partitioning	DSM28961	Low temperature requirement B protein
ANKLHD_00035	COG1197	440810	0	43.826	Mfd	Transcription-repair coupling factor (superfamily II helicase)	L	Replication, recombination and repair	DSM28961	transcription-repair coupling factor
ANKLHD_00040	COG0193	439963	6.99e-98	48.148	Pth	Peptidyl-tRNA hydrolase	J	Translation, ribosomal structure and biogenesis	DSM28961	aminoacyl-tRNA hydrolase
ANKLHD_00045	COG0012	439783	0	65.312	GTP1	Ribosome-binding ATPase YchF, GTP1/OBG family	J	Translation, ribosomal structure and biogenesis	DSM28961	redox-regulated ATPase YchF
ANKLHD_00050	COG4481	443577	4.52e-27	57.143		Uncharacterized conserved protein, DUF951 family	S	Function unknown	DSM28961	Protein involved in chromosome partitioning
ANKLHD_00065	COG1188	440801	8.79e-34	40.23	HslR	Ribosomal 50S subunit-recycling heat shock protein, contains S4 domain	J	Translation, ribosomal structure and biogenesis	DSM28961	S4-domain-containing heat shock protein YacB
ANKLHD_00070	COG2919	442163	7.21e-08	23.596	FtsB	Cell division protein FtsB	D	Cell cycle control, cell division, chromosome partitioning	DSM28961	Septum formation initiator family protein
ANKLHD_00080	COG2368	441935	9.04e-153	36.842	YoaI	Aromatic ring hydroxylase	Q	Secondary metabolites biosynthesis, transport and catabolism	DSM28961	4-hydroxyphenylacetate 3-monooxygenase
ANKLHD_00085	COG2367	441934	5e-36	22.745	PenP	Beta-lactamase class A	V	Defense mechanisms	DSM28961	serine hydrolase
ANKLHD_00090	COG0037	439807	1.79e-61	32.34	TtcA	tRNA-C32 2-thiocytidine or tRNA(Ile)-C34 C2-lysylcytidine synthase TtcA/TilS/MesJ	J	Translation, ribosomal structure and biogenesis	DSM28961	tRNA(Ile)-lysidine synthase
ANKLHD_00095	COG0634	440399	3.21e-92	59.091	HptA	Hypoxanthine-guanine phosphoribosyltransferase	F	Nucleotide transport and metabolism	DSM28961	hypoxanthine phosphoribosyltransferase
ANKLHD_00100	COG0465	440233	0	56.515	HflB	ATP-dependent Zn proteases	O	Posttranslational modification, protein turnover, chaperones	DSM28961	ATP-dependent zinc metalloprotease FtsH
ANKLHD_00105	COG4642	443680	8.82e-15	29.787		Uncharacterized conserved protein, contains MORN repeats	R	General function prediction only	DSM28961	MORN repeat protein
ANKLHD_00110	COG1835	441440	3.32e-37	23.72	OafA	Peptidoglycan/LPS O-acetylase OafA/YrhL, contains acyltransferase and SGNH-hydrolase domains	M	Cell wall/membrane/envelope biogenesis	DSM28961	Peptidoglycan/LPS O-acetylase OafA/YrhL, contains acyltransferase and SGNH-hydrolase domains
ANKLHD_00115	COG1388	440998	4.18e-13	24.468	LysM	LysM repeat	M	Cell wall/membrane/envelope biogenesis	DSM28961	Extracellular protein
ANKLHD_00195	COG0671	440435	8.09e-23	25	PgpB	Membrane-associated phospholipid phosphatase	I	Lipid transport and metabolism	DSM28961	Undecaprenyl-diphosphatase
ANKLHD_00200	COG1242	440855	0	55.629	YhcC	Radical SAM superfamily enzyme	R	General function prediction only	DSM28961	TIGR01212 family radical SAM protein
ANKLHD_00205	COG2226	441828	0.000146	28.571	UbiE	Ubiquinone/menaquinone biosynthesis C-methylase UbiE/MenG or 23S rRNA G745 methylase RmlAII or tRNA-U5 methylase TRM9	H	Coenzyme transport and metabolism	DSM28961	SAM-dependent methyltransferase, MraW methylase family
ANKLHD_00210	COG0079	439849	2.29e-126	39.769	HisC	Histidinol-phosphate/aromatic aminotransferase or cobyric acid decarboxylase	E	Amino acid transport and metabolism	DSM28961	histidinol-phosphate transaminase
ANKLHD_00215	COG3705	442919	2.1e-83	30.744	HisZ	ATP phosphoribosyltransferase regulatory subunit HisZ	E	Amino acid transport and metabolism	DSM28961	ATP phosphoribosyltransferase regulatory subunit
ANKLHD_00220	COG0040	439810	2.01e-89	44.34	HisG	ATP phosphoribosyltransferase	E	Amino acid transport and metabolism	DSM28961	ATP phosphoribosyltransferase
ANKLHD_00225	COG0141	439911	0	55.269	HisD	Histidinol dehydrogenase	E	Amino acid transport and metabolism	DSM28961	Histidinol dehydrogenase
ANKLHD_00230	COG4555	443618	6.97e-61	30.252	NatA	ABC-type Na+ transport system, ATPase component NatA	C	Energy production and conversion	DSM28961	ABC-type multidrug transport system, ATPase component
ANKLHD_00240	COG0560	440326	2.49e-79	45.588	SerB	Phosphoserine phosphatase	E	Amino acid transport and metabolism	DSM28961	phosphoserine phosphatase SerB
ANKLHD_00245	COG0131	439901	1.67e-115	62.842	HisB2	Imidazoleglycerol phosphate dehydratase HisB	E	Amino acid transport and metabolism	DSM28961	imidazoleglycerol-phosphate dehydratase HisB
ANKLHD_00250	COG0118	439888	5.4e-101	51.256	HisH	Imidazoleglycerol phosphate synthase glutamine amidotransferase subunit HisH	E	Amino acid transport and metabolism	DSM28961	imidazole glycerol phosphate synthase subunit HisH
ANKLHD_00255	COG0106	439876	1.14e-116	51.271	HisA	Phosphoribosylformimino-5-aminoimidazole carboxamide ribonucleotide (ProFAR) isomerase	E	Amino acid transport and metabolism	DSM28961	1-(5-phosphoribosyl)-5-[(5-phosphoribosylamino)methylideneamino]imidazole-4-carboxamide isomerase
ANKLHD_00260	COG0107	439877	6.01e-174	70.12	HisF	Imidazole glycerol phosphate synthase subunit HisF	E	Amino acid transport and metabolism	DSM28961	Imidazole glycerol phosphate synthase subunit HisF
ANKLHD_00265	COG0139	439909	2.44e-70	63.366	HisI1	Phosphoribosyl-AMP cyclohydrolase	E	Amino acid transport and metabolism	DSM28961	phosphoribosyl-AMP cyclohydrolase
ANKLHD_00270	COG0140	439910	9.09e-43	52.128	HisI2	Phosphoribosyl-ATP pyrophosphohydrolase	E	Amino acid transport and metabolism	DSM28961	Phosphoribosyl-ATP pyrophosphatase
ANKLHD_00275	COG0681	440445	6.53e-23	31.405	LepB	Signal peptidase I	U	Intracellular trafficking, secretion, and vesicular transport	DSM28961	Signal peptidase I
ANKLHD_00280	COG0681	440445	2.01e-27	35.398	LepB	Signal peptidase I	U	Intracellular trafficking, secretion, and vesicular transport	DSM28961	signal peptidase I
ANKLHD_00285	COG1039	440661	4.53e-129	46.512	RnhC	Ribonuclease HIII	L	Replication, recombination and repair	DSM28961	ribonuclease HIII
ANKLHD_00290	COG0102	439872	9.11e-93	64.286	RplM	Ribosomal protein L13	J	Translation, ribosomal structure and biogenesis	DSM28961	50S ribosomal protein L13
ANKLHD_00295	COG0103	439873	6.09e-66	67.692	RpsI	Ribosomal protein S9	J	Translation, ribosomal structure and biogenesis	DSM28961	30S ribosomal protein S9
ANKLHD_00300	COG4973	443998	6.67e-30	20.922	XerC	Site-specific recombinase XerC	L	Replication, recombination and repair	DSM28961	Integrase
ANKLHD_00305	COG3311	442540	3.78e-11	31.034	AlpA	DNA-binding transcriptional regulator AlpA	K	Transcription	DSM28961	Helix-turn-helix domain-containing protein
ANKLHD_00315	COG3942	443142	3.18e-41	45.614		Surface antigen	M	Cell wall/membrane/envelope biogenesis	DSM28961	Immunogenic secreted protein
ANKLHD_00330	COG3451	442674	1.29e-21	16.638	VirB4	Type IV secretion system ATPase VirB4	U	Intracellular trafficking, secretion, and vesicular transport	DSM28961	Conjugal transfer protein
ANKLHD_00365	COG1396	441006	0.000138	25.397	HipB	Transcriptional regulator, contains XRE-family HTH domain	K	Transcription	DSM28961	HTH cro/C1-type domain-containing protein
ANKLHD_00375	COG1674	441280	1.38e-08	32.02	FtsK	DNA segregation ATPase FtsK/SpoIIIE or related protein	D	Cell cycle control, cell division, chromosome partitioning	DSM28961	Cell division protein FtsK
ANKLHD_00395	COG2337	441908	0.000883	23.301	MazF	mRNA-degrading endonuclease MazF, toxin component of the MazEF toxin-antitoxin module	V	Defense mechanisms	DSM28961	Type II toxin-antitoxin system PemK/MazF family toxin
ANKLHD_00400	COG3077	442311	1.88e-12	35.294	RelB	Antitoxin component of the RelBE or YafQ-DinJ toxin-antitoxin module	V	Defense mechanisms	DSM28961	DNA-damage-inducible protein J
ANKLHD_00405	COG1396	441006	2.62e-20	33.766	HipB	Transcriptional regulator, contains XRE-family HTH domain	K	Transcription	DSM28961	Helix-turn-helix motif:Cobalamin B12-binding
ANKLHD_00410	COG2856	442104	5.93e-05	31.915	ImmA	Zn-dependent peptidase ImmA, M78 family	O	Posttranslational modification, protein turnover, chaperones	DSM28961	ImmA/IrrE family metallo-endopeptidase
ANKLHD_00415	COG3039	442273	6.95e-110	35.045	IS5	Transposase and inactivated derivatives, IS5 family	X	Mobilome: prophages, transposons	DSM28961	IS5 family IS1194 transposase
ANKLHD_00425	COG2755	442045	7.04e-10	18.497	TesA	Lysophospholipase L1 or related esterase. Includes spore coat protein LipC/YcsK	D	Cell cycle control, cell division, chromosome partitioning	DSM28961	Polysaccharide biosynthesis protein
ANKLHD_00430	COG3944	443144	2.16e-61	35.981	YveK	Capsular polysaccharide biosynthesis protein YveK	M	Cell wall/membrane/envelope biogenesis	DSM28961	Capsular polysaccharide biosynthesis protein CpsC
ANKLHD_00435	COG0489	440255	1.7e-65	45.93	Mrp	Fe-S cluster carrier ATPase, Mrp/ApbC/NBP35 family	D	Cell cycle control, cell division, chromosome partitioning	DSM28961	Tyrosine-protein kinase CpsD
ANKLHD_00440	COG4464	443561	1.64e-112	44.583	YwqE	Tyrosine-protein phosphatase YwqE	T	Signal transduction mechanisms	DSM28961	Tyrosine-protein phosphatase
ANKLHD_00445	COG2148	441751	9.66e-75	40.465	WcaJ	Sugar transferase involved in LPS biosynthesis (colanic, teichoic acid)	M	Cell wall/membrane/envelope biogenesis	DSM28961	Putative sugar transferase EpsL
ANKLHD_00450	COG0707	440471	3.72e-09	24.375	MurG	UDP-N-acetylglucosamine:LPS N-acetylglucosamine transferase	M	Cell wall/membrane/envelope biogenesis	DSM28961	PssD/Cps14F family polysaccharide biosynthesis glycosyltransferase
ANKLHD_00455	COG5017	444041	4.31e-55	32.919		UDP-N-acetylglucosamine transferase subunit ALG13	G	Carbohydrate transport and metabolism	DSM28961	Glycosyl transferase family 28 C-terminal domain-containing protein
ANKLHD_00460	COG3774	442988	5.21e-46	41.176	OCH1	Mannosyltransferase OCH1 or related enzyme	M	Cell wall/membrane/envelope biogenesis	DSM28961	Eps7I
ANKLHD_00470	COG0463	440231	8.83e-09	53.846	WcaA	Glycosyltransferase involved in cell wall bisynthesis	M	Cell wall/membrane/envelope biogenesis	DSM28961	Glycosyltransferase
ANKLHD_00475	COG0463	440231	9.46e-45	33.862	WcaA	Glycosyltransferase involved in cell wall bisynthesis	M	Cell wall/membrane/envelope biogenesis	DSM28961	Eps7G
ANKLHD_00480	COG2963	442203	3.18e-16	25.843	InsE	Transposase InsE and inactivated derivatives	X	Mobilome: prophages, transposons	DSM28961	IS3 family IS981 transposase ORF A
ANKLHD_00485	COG2801	442053	1.1e-92	37.681	InsO	Transposase InsO of transposable element IS3, Rve (retroviral integrase) family	X	Mobilome: prophages, transposons	DSM28961	IS3 family IS981 transposase ORF B
ANKLHD_00490	COG4632	443670	8.99e-18	17.969	NAGPA	Sugar-P-sugar glycosidase (uncovering enzyme, UCE), NAGPA superfamily	G	Carbohydrate transport and metabolism	DSM28961	Exopolysaccharide biosynthesis protein
ANKLHD_00495	COG1316	440927	1.37e-15	21.93	Cps2a	Anionic cell wall polymer biosynthesis enzyme TagV/TagU, LytR-Cps2A-Psr (LCP) family (peptidoglycan teichoic acid transferase)	M	Cell wall/membrane/envelope biogenesis	DSM28961	Cell envelope-related transcriptional attenuator domain-containing protein
ANKLHD_00500	COG2801	442053	2.08e-52	41.958	InsO	Transposase InsO of transposable element IS3, Rve (retroviral integrase) family	X	Mobilome: prophages, transposons	DSM28961	IS3 family transposase
ANKLHD_00505	COG2244	441845	1.06e-12	15.971	RfbX	Membrane protein involved in the export of O-antigen and teichoic acid	M	Cell wall/membrane/envelope biogenesis	DSM28961	Oligosaccharide flippase family protein
ANKLHD_00515	COG0463	440231	9.91e-35	38.318	WcaA	Glycosyltransferase involved in cell wall bisynthesis	M	Cell wall/membrane/envelope biogenesis	DSM28961	Glycosyltransferase family 2 protein
ANKLHD_00520	COG3316	442545	9.46e-26	40.58	Rve	Transposase (or an inactivated derivative), DDE domain	X	Mobilome: prophages, transposons	DSM28961	IS946 transposase
ANKLHD_00525	COG3039	442273	3.8e-14	27.344	IS5	Transposase and inactivated derivatives, IS5 family	X	Mobilome: prophages, transposons	DSM28961	IS982 family ISLll1 transposase
ANKLHD_00530	COG2826	442074	7.6e-31	36.09	Tra8	Transposase and inactivated derivatives, IS30 family	X	Mobilome: prophages, transposons	DSM28961	Mobile element protein
ANKLHD_00535	COG2826	442074	5.51e-63	35.185	Tra8	Transposase and inactivated derivatives, IS30 family	X	Mobilome: prophages, transposons	DSM28961	IS30 family transposase
ANKLHD_00550	COG3316	442545	1.34e-90	46.635	Rve	Transposase (or an inactivated derivative), DDE domain	X	Mobilome: prophages, transposons	DSM28961	IS6 family IS1297 transposase
ANKLHD_00555	COG0732	440496	2.12e-14	23.171	HsdS	Restriction endonuclease S subunit	V	Defense mechanisms	DSM28961	Restriction endonuclease subunit S
ANKLHD_00560	COG0463	440231	4.6e-33	37.5	WcaA	Glycosyltransferase involved in cell wall bisynthesis	M	Cell wall/membrane/envelope biogenesis	DSM28961	DNA transposition-like protein
ANKLHD_00565	COG3316	442545	5.65e-09	51.724	Rve	Transposase (or an inactivated derivative), DDE domain	X	Mobilome: prophages, transposons	DSM28961	IS6 family transposase
ANKLHD_00575	COG1473	441082	7.69e-161	41.775	AbgB	Metal-dependent amidase/aminoacylase/carboxypeptidase	R	General function prediction only	DSM28961	N-acyl-L-amino acid amidohydrolase
ANKLHD_00580	COG1961	441564	8.55e-48	36.62	SpoIVCA	Site-specific DNA recombinase SpoIVCA/DNA invertase PinE	L	Replication, recombination and repair	DSM28961	DNA-invertase hin
ANKLHD_00590	COG2801	442053	1.53e-27	50.704	InsO	Transposase InsO of transposable element IS3, Rve (retroviral integrase) family	X	Mobilome: prophages, transposons	DSM28961	IS3 family IS981 transposase
ANKLHD_00595	COG2801	442053	5.1e-59	34.158	InsO	Transposase InsO of transposable element IS3, Rve (retroviral integrase) family	X	Mobilome: prophages, transposons	DSM28961	IS3 family transposase ORF B
ANKLHD_00600	COG2963	442203	2.65e-16	25.843	InsE	Transposase InsE and inactivated derivatives	X	Mobilome: prophages, transposons	DSM28961	IS3 family IS981 transposase ORF A
ANKLHD_00610	COG3039	442273	3.34e-109	34.743	IS5	Transposase and inactivated derivatives, IS5 family	X	Mobilome: prophages, transposons	DSM28961	IS5 family IS1194 transposase
ANKLHD_00615	COG1575	441183	3.72e-66	28.896	MenA	1,4-dihydroxy-2-naphthoate polyprenyltransferase	H	Coenzyme transport and metabolism	DSM28961	Putative prenyltransferase, contains 1,4-dihydroxy-2-naphthoate octaprenyltransferase domain
ANKLHD_00625	COG0154	439924	5.6e-126	31.884	GatA	Asp-tRNAAsn/Glu-tRNAGln amidotransferase A subunit or related amidase	J	Translation, ribosomal structure and biogenesis	DSM28961	6-aminohexanoate-cyclic-dimer hydrolase
ANKLHD_00630	COG0834	440596	5.3e-45	26.778	HisJ	ABC-type amino acid transport/signal transduction system, periplasmic component/domain	E	Amino acid transport and metabolism	DSM28961	Cysteine ABC transporter, substrate-binding protein
ANKLHD_00635	COG1595	441203	4.43e-23	27.742	RpoE	DNA-directed RNA polymerase specialized sigma subunit, sigma24 family	K	Transcription	DSM28961	RNA polymerase sigma factor
ANKLHD_00645	COG0789	440552	6.21e-27	35	SoxR	DNA-binding transcriptional regulator, MerR family	K	Transcription	DSM28961	Transcriptional regulator, MerR family
ANKLHD_00650	COG0561	440327	5.14e-21	25.275	Cof	Hydroxymethylpyrimidine pyrophosphatase and other HAD family phosphatases	H	Coenzyme transport and metabolism	DSM28961	Hydrolase (HAD superfamily)
ANKLHD_00655	COG0561	440327	1.65e-35	49.451	Cof	Hydroxymethylpyrimidine pyrophosphatase and other HAD family phosphatases	H	Coenzyme transport and metabolism	DSM28961	Hydrolase (HAD superfamily)
ANKLHD_00660	COG0673	440437	5.65e-75	26.852	MviM	Predicted dehydrogenase	R	General function prediction only	DSM28961	Oxidoreductase
ANKLHD_00665	COG4905	443933	8.9e-75	50.568		Uncharacterized membrane protein	S	Function unknown	DSM28961	ABC transporter permease
ANKLHD_00670	COG1247	440860	3.31e-18	25	MnaT	L-amino acid N-acyltransferase MnaT	E	Amino acid transport and metabolism	DSM28961	N-acetyltransferase domain-containing protein
ANKLHD_00675	COG0063	439833	3.03e-79	33.803	NnrD	NAD(P)H-hydrate repair enzyme Nnr, NAD(P)H-hydrate dehydratase (NAXD) domain	F	Nucleotide transport and metabolism	DSM28961	ADP-dependent (S)-NAD(P)H-hydrate dehydratase
ANKLHD_00680	COG1051	440671	2.36e-25	35.965	YjhB	ADP-ribose pyrophosphatase YjhB, NUDIX family	F	Nucleotide transport and metabolism	DSM28961	Nudix hydrolase domain-containing protein
ANKLHD_00685	COG4123	443299	2.39e-100	39.749	TrmN6	tRNA1(Val) A37 N6-methylase TrmN6	J	Translation, ribosomal structure and biogenesis	DSM28961	Methyltransferase small domain-containing protein
ANKLHD_00690	COG2827	442075	1.71e-32	54.878	YhbQ	Predicted endonuclease, GIY-YIG superfamily	L	Replication, recombination and repair	DSM28961	GIY-YIG nuclease family protein
ANKLHD_00695	COG4703	443738	1e-21	34.247	YkuJ	Uncharacterized conserved protein YkuJ, DUF1797 family	S	Function unknown	DSM28961	YkuJ
ANKLHD_00700	COG0438	440207	6.46e-13	39.286	RfaB	Lipopolysaccharide 1,6-galactosyltransferase, GT1 family	M	Cell wall/membrane/envelope biogenesis	DSM28961	1,2-diacylglycerol 3-glucosyltransferase
ANKLHD_00705	COG0438	440207	1.63e-12	30.508	RfaB	Lipopolysaccharide 1,6-galactosyltransferase, GT1 family	M	Cell wall/membrane/envelope biogenesis	DSM28961	Glycosyl transferase family 1
ANKLHD_00720	COG0265	440035	6.62e-111	41.237	DegQ	Periplasmic serine protease DegP/DegQ, contain C-terminal PDZ domain	O	Posttranslational modification, protein turnover, chaperones	DSM28961	Serine protease, DegP/HtrA, do-like
ANKLHD_00725	COG1576	441184	3.81e-81	49.057	RlmH	23S rRNA pseudoU1915 N3-methylase RlmH	J	Translation, ribosomal structure and biogenesis	DSM28961	23S rRNA (pseudouridine(1915)-N(3))-methyltransferase RlmH
ANKLHD_00730	COG4912	443940	9.01e-63	35.185	AlkD	3-methyladenine DNA glycosylase AlkD	L	Replication, recombination and repair	DSM28961	DNA alkylation repair enzyme
ANKLHD_00735	COG3619	442837	3.35e-38	26.577	YoaK	Uncharacterized membrane protein YoaK, UPF0700 family	S	Function unknown	DSM28961	DUF1275 domain-containing protein
ANKLHD_00740	COG0516	440282	2.01e-114	46.483	GuaB	IMP dehydrogenase/GMP reductase	F	Nucleotide transport and metabolism	DSM28961	IMP dehydrogenase
ANKLHD_00745	COG3711	442925	3.65e-38	29.956	BglG	Transcriptional antiterminator	K	Transcription	DSM28961	Beta-glucoside bgl operon antiterminator, BglG family
ANKLHD_00750	COG1263	440875	1.42e-100	31.809	PtsG1	Phosphotransferase system IIC components, glucose/maltose/N-acetylglucosamine-specific	G	Carbohydrate transport and metabolism	DSM28961	PTS system, beta-glucoside-specific IIB component / PTS system, beta-glucoside-specific IIC component / PTS system, beta-glucoside-specific IIA component
ANKLHD_00755	COG0406	440175	1.03e-46	27.386	PhoE	Broad specificity phosphatase PhoE	G	Carbohydrate transport and metabolism	DSM28961	putative phosphoglycerate mutase
ANKLHD_00760	COG2723	442035	0	41.86	BglB	Beta-glucosidase/6-phospho-beta-glucosidase/beta-galactosidase	G	Carbohydrate transport and metabolism	DSM28961	6-phospho-beta-glucosidase
ANKLHD_00765	COG2723	442035	0	45.726	BglB	Beta-glucosidase/6-phospho-beta-glucosidase/beta-galactosidase	G	Carbohydrate transport and metabolism	DSM28961	6-phospho-beta-glucosidase
ANKLHD_00770	COG0561	440327	3.9e-35	20.833	Cof	Hydroxymethylpyrimidine pyrophosphatase and other HAD family phosphatases	H	Coenzyme transport and metabolism	DSM28961	DUF1447 domain-containing protein
ANKLHD_00775	COG2723	442035	0	44.658	BglB	Beta-glucosidase/6-phospho-beta-glucosidase/beta-galactosidase	G	Carbohydrate transport and metabolism	DSM28961	6-phospho-beta-glucosidase
ANKLHD_00780	COG1309	440920	3.49e-11	18.243	AcrR	DNA-binding protein, AcrR family, includes nucleoid occlusion protein SlmA	K	Transcription	DSM28961	Transcriptional regulator, TetR family
ANKLHD_00785	COG1131	440746	7.64e-94	38.182	RbbA	Ribosome-associated ATPase or ATPase component of an ABC-type multidrug transport system	J	Translation, ribosomal structure and biogenesis	DSM28961	ABC-type multidrug transport system, ATPase component
ANKLHD_00790	COG3559	442780	4.99e-104	33.333	NodJ	Putative exporter of oligosaccharides and polyketide antibiotics DrrB/NodJ, ABC-2 family	U	Intracellular trafficking, secretion, and vesicular transport	DSM28961	hypothetical protein
ANKLHD_00795	COG2323	441897	3.97e-45	32.121	YcaP	Uncharacterized membrane protein YcaP, DUF421 family	S	Function unknown	DSM28961	putative membrane protein yetF
ANKLHD_00805	COG0679	440443	4.17e-45	23.529	YfdV	Predicted permease, AEC (auxin efflux carrier) family	R	General function prediction only	DSM28961	Malate permease
ANKLHD_00810	COG1686	441292	3.37e-88	34.203	DacC	D-alanyl-D-alanine carboxypeptidase	M	Cell wall/membrane/envelope biogenesis	DSM28961	serine-type D-Ala-D-Ala carboxypeptidase
ANKLHD_00865	COG0048	439818	3.91e-85	75.912	RpsL	Ribosomal protein S12	J	Translation, ribosomal structure and biogenesis	DSM28961	30S ribosomal protein S12
ANKLHD_00870	COG0049	439819	1.37e-105	65.584	RpsG	Ribosomal protein S7	J	Translation, ribosomal structure and biogenesis	DSM28961	30S ribosomal protein S7
ANKLHD_00875	COG0480	440248	0	66.618	FusA	Translation elongation factor EF-G, a GTPase	J	Translation, ribosomal structure and biogenesis	DSM28961	GTP-binding protein
ANKLHD_00880	COG0503	440269	4.06e-49	30.233	Apt	Adenine/guanine phosphoribosyltransferase or related PRPP-binding protein	F	Nucleotide transport and metabolism	DSM28961	pur operon repressor
ANKLHD_00950	COG0742	440505	1.38e-85	44.751	RsmD	16S rRNA G966 N2-methylase RsmD	J	Translation, ribosomal structure and biogenesis	DSM28961	16S rRNA (guanine(966)-N(2))-methyltransferase RsmD
ANKLHD_00955	COG4405	443529	2.14e-50	41.06	YhfF	Predicted RNA-binding protein YhfF, contains PUA-like ASCH domain	R	General function prediction only	DSM28961	ASCH domain-containing protein
ANKLHD_00960	COG0669	440433	7.46e-71	45	CoaD	Phosphopantetheine adenylyltransferase	H	Coenzyme transport and metabolism	DSM28961	pantetheine-phosphate adenylyltransferase
ANKLHD_00965	COG3480	442703	4.59e-120	38.485	SdrC	Predicted secreted protein YlbL, contains PDZ domain	T	Signal transduction mechanisms	DSM28961	SepM family pheromone-processing serine protease
ANKLHD_00970	COG1454	441063	9.7e-167	42.579	EutG	Alcohol dehydrogenase, class IV	C	Energy production and conversion	DSM28961	bifunctional acetaldehyde-CoA/alcohol dehydrogenase
ANKLHD_00975	COG1443	441052	4.17e-44	34.146	Idi	Isopentenyldiphosphate isomerase	I	Lipid transport and metabolism	DSM28961	NUDIX hydrolase
ANKLHD_00980	COG3153	442387	5.82e-22	27.536	YhbS	Predicted N-acetyltransferase YhbS	R	General function prediction only	DSM28961	Ribosomal protein S18 acetylase RimI
ANKLHD_00985	COG0221	439991	0.000541	31.579	Ppa	Inorganic pyrophosphatase	C	Energy production and conversion	DSM28961	Inorganic pyrophosphatase
ANKLHD_00990	COG1051	440671	1.92e-16	26.606	YjhB	ADP-ribose pyrophosphatase YjhB, NUDIX family	F	Nucleotide transport and metabolism	DSM28961	MutT/Nudix family protein
ANKLHD_00995	COG2910	442154	3.79e-51	33.654	YwnB	Putative NADH-flavin reductase	R	General function prediction only	DSM28961	NAD(P)-binding domain-containing protein
ANKLHD_01010	COG0052	439822	1.53e-173	64.683	RpsB	Ribosomal protein S2	J	Translation, ribosomal structure and biogenesis	DSM28961	30S ribosomal protein S2
ANKLHD_01015	COG0264	440034	1.72e-117	46.491	Tsf	Translation elongation factor EF-Ts	J	Translation, ribosomal structure and biogenesis	DSM28961	translation elongation factor Ts
ANKLHD_01020	COG4477	443574	0	36.572	EzrA	Septation ring formation regulator EzrA	D	Cell cycle control, cell division, chromosome partitioning	DSM28961	septation ring formation regulator EzrA
ANKLHD_01025	COG1209	440822	0	70.833	RmlA1	dTDP-glucose pyrophosphorylase	M	Cell wall/membrane/envelope biogenesis	DSM28961	glucose-1-phosphate thymidylyltransferase RfbA
ANKLHD_01030	COG1898	441502	6.99e-64	35	RfbC	dTDP-4-dehydrorhamnose 3,5-epimerase or related enzyme	M	Cell wall/membrane/envelope biogenesis	DSM28961	dTDP-4-dehydrorhamnose 3,5-epimerase or related enzyme
ANKLHD_01035	COG1335	440946	1.05e-37	28.369	PncA	Nicotinamidase-related amidase	H	Coenzyme transport and metabolism	DSM28961	Cysteine hydrolase
ANKLHD_01040	COG1088	440705	0	52.493	RfbB	dTDP-D-glucose 4,6-dehydratase	M	Cell wall/membrane/envelope biogenesis	DSM28961	dTDP-glucose 4,6-dehydratase
ANKLHD_01045	COG1091	440708	5.68e-143	46.454	RfbD	dTDP-4-dehydrorhamnose reductase	M	Cell wall/membrane/envelope biogenesis	DSM28961	dTDP-4-dehydrorhamnose reductase
ANKLHD_01050	COG0438	440207	1.64e-07	21.93	RfaB	Lipopolysaccharide 1,6-galactosyltransferase, GT1 family	M	Cell wall/membrane/envelope biogenesis	DSM28961	DUF1972 domain-containing protein
ANKLHD_01055	COG0463	440231	6.9e-36	26.168	WcaA	Glycosyltransferase involved in cell wall bisynthesis	M	Cell wall/membrane/envelope biogenesis	DSM28961	Glycosyltransferase family 2 protein
ANKLHD_01060	COG3754	442968	3.18e-35	25.658	RgpF	Lipopolysaccharide biosynthesis protein	M	Cell wall/membrane/envelope biogenesis	DSM28961	Rhamnan synthesis protein F
ANKLHD_01065	COG0451	440220	9.86e-42	25.714	WcaG	Nucleoside-diphosphate-sugar epimerase	M	Cell wall/membrane/envelope biogenesis	DSM28961	NAD(P)-dependent oxidoreductase
ANKLHD_01070	COG1835	441440	7.34e-18	18.101	OafA	Peptidoglycan/LPS O-acetylase OafA/YrhL, contains acyltransferase and SGNH-hydrolase domains	M	Cell wall/membrane/envelope biogenesis	DSM28961	Acyltransferase
ANKLHD_01075	COG1368	440979	1.4e-42	18.116	MdoB	Phosphoglycerol transferase MdoB/OpgB, AlkP superfamily	M	Cell wall/membrane/envelope biogenesis	DSM28961	Sulfatase-like hydrolase/transferase
ANKLHD_01080	COG1682	441288	1.71e-52	33.333	TagG	ABC-type polysaccharide/teichoic acid/polyol phosphate export permease	G	Carbohydrate transport and metabolism	DSM28961	Transport permease protein
ANKLHD_01085	COG1134	440749	8.49e-126	47.6	TagH	ABC-type polysaccharide/polyol phosphate transport system, ATPase component	G	Carbohydrate transport and metabolism	DSM28961	ABC transporter ATP-binding protein
ANKLHD_01090	COG0463	440231	1.44e-32	24.299	WcaA	Glycosyltransferase involved in cell wall bisynthesis	M	Cell wall/membrane/envelope biogenesis	DSM28961	Glycosyltransferase family 2 protein
ANKLHD_01095	COG0463	440231	3.97e-46	29.032	WcaA	Glycosyltransferase involved in cell wall bisynthesis	M	Cell wall/membrane/envelope biogenesis	DSM28961	Glycosyltransferase
ANKLHD_01105	COG3039	442273	1.46e-110	34.743	IS5	Transposase and inactivated derivatives, IS5 family	X	Mobilome: prophages, transposons	DSM28961	IS5 family IS1194 transposase
ANKLHD_01120	COG2367	441934	1.83e-24	24.79	PenP	Beta-lactamase class A	V	Defense mechanisms	DSM28961	serine hydrolase
ANKLHD_01125	COG0584	440349	3.92e-54	33.475	UgpQ	Glycerophosphoryl diester phosphodiesterase	I	Lipid transport and metabolism	DSM28961	GP-PDE domain-containing protein
ANKLHD_01130	COG1705	441311	5.12e-50	41.558	FlgJ	Flagellum-specific peptidoglycan hydrolase FlgJ	M	Cell wall/membrane/envelope biogenesis	DSM28961	Mannosyl-glycoprotein endo-beta-N-acetylglucosamidase-like domain-containing protein
ANKLHD_01135	COG1363	440974	7.97e-135	38.375	FrvX	Putative aminopeptidase FrvX	E	Amino acid transport and metabolism	DSM28961	glutamyl aminopeptidase
ANKLHD_01145	COG3118	442352	1.01e-18	32.941	CnoX	Chaperedoxin CnoX, contains thioredoxin-like and TPR-like domains, YbbN/TrxSC family	O	Posttranslational modification, protein turnover, chaperones	DSM28961	Thioredoxin domain-containing protein
ANKLHD_01150	COG0073	439843	2.33e-26	32.593	EMAP	tRNA-binding EMAP/Myf domain	J	Translation, ribosomal structure and biogenesis	DSM28961	tRNA-binding domain-containing protein
ANKLHD_01155	COG0629	440394	1.52e-38	40.336	Ssb	Single-stranded DNA-binding protein	L	Replication, recombination and repair	DSM28961	single-stranded DNA-binding protein
ANKLHD_01160	COG3942	443142	1.35e-29	35.115		Surface antigen	M	Cell wall/membrane/envelope biogenesis	DSM28961	CHAP domain-containing protein
ANKLHD_01165	COG0234	440004	2.57e-41	55.319	GroES	Co-chaperonin GroES (HSP10)	O	Posttranslational modification, protein turnover, chaperones	DSM28961	co-chaperone GroES
ANKLHD_01170	COG0459	440227	0	64.286	GroEL	Chaperonin GroEL (HSP60 family)	O	Posttranslational modification, protein turnover, chaperones	DSM28961	chaperonin GroEL
ANKLHD_01175	COG4974	443999	9.74e-48	24.159	XerD	Site-specific tyrosine recombinase XerD	L	Replication, recombination and repair	DSM28961	Site-specific integrase
ANKLHD_01195	COG2932	442176	2.71e-28	31.667		Phage repressor protein C, contains Cro/C1-type HTH and peptidase S24 domains	X	Mobilome: prophages, transposons	DSM28961	Helix-turn-helix transcriptional regulator
ANKLHD_01200	COG1476	441085	5.38e-17	28.333	XRE	DNA-binding transcriptional regulator, XRE-family HTH domain	K	Transcription	DSM28961	Putative XRE family transcriptional regulator
ANKLHD_01205	COG3617	442835	3.56e-45	45.283		Prophage antirepressor	X	Mobilome: prophages, transposons	DSM28961	Prophage LambdaSa1, antirepressor, putative
ANKLHD_01255	COG3935	443136	1.25e-11	34.884	DnaD	DNA replication protein DnaD	L	Replication, recombination and repair	DSM28961	Phage replisome organizer, putative, N-terminal region
ANKLHD_01265	COG4570	443627	5.49e-19	26.829	RusA	Holliday junction resolvase RusA (prophage-encoded endonuclease)	L	Replication, recombination and repair	DSM28961	RusA family crossover junction endodeoxyribonuclease
ANKLHD_01280	COG4452	443550	0.004	32.5	CreD	Inner membrane protein CreD involved in colicin E2 resistance	V	Defense mechanisms	DSM28961	Phage protein
ANKLHD_01340	COG1238	440851	0.004	30.769	YgaA	Membrane protein YqaA involved in indium extrusion, DedA family, contains VTT domain	P	Inorganic ion transport and metabolism	DSM28961	hypothetical protein
ANKLHD_01350	COG5410	444166	5.92e-07	18.121		Uncharacterized domain, often fused with C-terminal phage terminase domain	X	Mobilome: prophages, transposons	DSM28961	Terminase large subunit
ANKLHD_01360	COG5585	444324	4.73e-38	31.429		Putative phage head morphogenesis protein, F of phage Mu or gp7 of SPP1	X	Mobilome: prophages, transposons	DSM28961	Minor capsid protein
ANKLHD_01425	COG5280	444091	3.08e-52	26.667	YqbO	Phage-related minor tail protein	X	Mobilome: prophages, transposons	DSM28961	Phage tail tape measure protein
ANKLHD_01445	COG4942	443969	0.002	21.951	EnvC	Septal ring factor EnvC, activator of murein hydrolases AmiA and AmiB	D	Cell cycle control, cell division, chromosome partitioning	DSM28961	hypothetical protein
ANKLHD_01455	COG5632	444359	1.59e-18	22.951	CwlA	N-acetylmuramoyl-L-alanine amidase CwlA	M	Cell wall/membrane/envelope biogenesis	DSM28961	N-acetylmuramoyl-L-alanine amidase
ANKLHD_01475	COG0104	439874	0	61.939	PurA	Adenylosuccinate synthase	F	Nucleotide transport and metabolism	DSM28961	adenylosuccinate synthase
ANKLHD_01480	COG3464	442687	5.41e-72	29.276		Transposase	X	Mobilome: prophages, transposons	DSM28961	ISL3 family transposase
ANKLHD_01485	COG1595	441203	6.89e-42	30.247	RpoE	DNA-directed RNA polymerase specialized sigma subunit, sigma24 family	K	Transcription	DSM28961	RNA polymerase sigma-70 factor, ECF subfamily
ANKLHD_01505	COG0308	440077	1.96e-141	30.976	PepN	Aminopeptidase N, contains DUF3458 domain	E	Amino acid transport and metabolism	DSM28961	Aminopeptidase
ANKLHD_01510	COG1131	440746	1.39e-80	36.937	RbbA	Ribosome-associated ATPase or ATPase component of an ABC-type multidrug transport system	J	Translation, ribosomal structure and biogenesis	DSM28961	ABC-type multidrug transport system, ATPase component
ANKLHD_01515	COG4200	443354	8.45e-05	19.922	EfiE	Predicted lantabiotic-exporting membrane pepmease, EfiE/EfiG/ABC2 family	V	Defense mechanisms	DSM28961	ABC transporter permease
ANKLHD_01520	COG0642	440407	1.13e-10	27.869	BaeS	Signal transduction histidine kinase	T	Signal transduction mechanisms	DSM28961	histidine kinase
ANKLHD_01525	COG0745	440508	3.22e-62	39.352	OmpR	DNA-binding response regulator, OmpR family, contains REC and winged-helix (wHTH) domain	T	Signal transduction mechanisms	DSM28961	Response regulator (CheY-like receiver domain and HTH-type DNA-binding)
ANKLHD_01535	COG2268	441869	5.18e-72	29.289	YqiK	Flotillin family membrane protein YqiK, contains Band7/PHB/SPFH domain	R	General function prediction only	DSM28961	Band 7 domain-containing protein
ANKLHD_01540	COG3177	442410	1.34e-61	29.518		Fic family protein	K	Transcription	DSM28961	Fido domain-containing protein
ANKLHD_01550	COG0261	440031	3.03e-48	62.745	RplU	Ribosomal protein L21	J	Translation, ribosomal structure and biogenesis	DSM28961	50S ribosomal protein L21
ANKLHD_01555	COG2868	442115	1.58e-35	43.119	Prp	Cysteine protease Prp/YsxB, processes ribosomal protein L27	J	Translation, ribosomal structure and biogenesis	DSM28961	Ribosomal protein
ANKLHD_01560	COG0211	439981	6.39e-50	65.854	RpmA	Ribosomal protein L27	J	Translation, ribosomal structure and biogenesis	DSM28961	50S ribosomal protein L27
ANKLHD_01565	COG2195	441798	4.28e-168	44.581	PepD2	Di- or tripeptidase	E	Amino acid transport and metabolism	DSM28961	peptidase T
ANKLHD_01570	COG0589	440354	1.77e-36	33.813	UspA	Nucleotide-binding universal stress protein, UspA family	T	Signal transduction mechanisms	DSM28961	Universal stress protein
ANKLHD_01580	COG0025	439796	3.16e-76	27.011	NhaP	NhaP-type Na+/H+ or K+/H+ antiporter	P	Inorganic ion transport and metabolism	DSM28961	Transporter, CPA2 family
ANKLHD_01585	COG1104	440721	2.09e-178	43.421	NifS	Cysteine desulfurase/Cysteine sulfinate desulfinase IscS or related enzyme, NifS family	E	Amino acid transport and metabolism	DSM28961	Cysteine desulfurase
ANKLHD_01590	COG0301	440070	0	50.914	ThiI	Adenylyl- and sulfurtransferase ThiI (thiamine and tRNA 4-thiouridine biosynthesis)	H	Coenzyme transport and metabolism	DSM28961	putative tRNA sulfurtransferase
ANKLHD_01595	COG2814	442063	2.01e-36	23.308	AraJ	Predicted arabinose efflux permease AraJ, MFS family	G	Carbohydrate transport and metabolism	DSM28961	Major facilitator superfamily (MFS) profile domain-containing protein
ANKLHD_01600	COG1396	441006	0.003	27.419	HipB	Transcriptional regulator, contains XRE-family HTH domain	K	Transcription	DSM28961	HTH cro/C1-type domain-containing protein
ANKLHD_01615	COG1179	440792	1.04e-10	27.273	TcdA	tRNA A37 threonylcarbamoyladenosine dehydratase	J	Translation, ribosomal structure and biogenesis	DSM28961	ThiF family adenylyltransferase
ANKLHD_01620	COG0162	439932	0	47.608	TyrS	Tyrosyl-tRNA synthetase	J	Translation, ribosomal structure and biogenesis	DSM28961	tyrosine--tRNA ligase
ANKLHD_01630	COG0744	440507	1.17e-164	30.349	MrcB	Penicillin-binding protein 1B/1F, peptidoglycan transglycosylase/transpeptidase	M	Cell wall/membrane/envelope biogenesis	DSM28961	Multimodular transpeptidase-transglycosylase
ANKLHD_01635	COG1195	440808	4.44e-148	41.463	RecF	Recombinational DNA repair ATPase RecF	L	Replication, recombination and repair	DSM28961	DNA replication/repair protein RecF
ANKLHD_01640	COG2501	441995	6.58e-25	50.847	YbcJ	Ribosome-associated RNA-binding protein YbcJ, S4-like RNA-binding protein	J	Translation, ribosomal structure and biogenesis	DSM28961	S4 domain-containing protein YaaA
ANKLHD_01645	COG0612	440377	1.51e-48	25.424	PqqL	Predicted Zn-dependent peptidase, M16 family	R	General function prediction only	DSM28961	Peptidase M16 C-terminal domain-containing protein
ANKLHD_01650	COG0612	440377	6.53e-79	26.328	PqqL	Predicted Zn-dependent peptidase, M16 family	R	General function prediction only	DSM28961	Zinc protease
ANKLHD_01655	COG1426	441035	6.53e-20	39.437	RodZ	Cytoskeletal protein RodZ, contains Xre-like HTH and DUF4115 domains	D	Cell cycle control, cell division, chromosome partitioning	DSM28961	Transcriptional regulator in cluster with unspecified monosaccharide ABC transport system
ANKLHD_01660	COG0558	440324	2.12e-44	42.045	PgsA	Phosphatidylglycerophosphate synthase	I	Lipid transport and metabolism	DSM28961	CDP-diacylglycerol--glycerol-3-phosphate 3-phosphatidyltransferase
ANKLHD_01665	COG0124	439894	0	48.718	HisS	Histidyl-tRNA synthetase	J	Translation, ribosomal structure and biogenesis	DSM28961	histidine--tRNA ligase
ANKLHD_01680	COG0173	439943	0	58.291	AspS	Aspartyl-tRNA synthetase	J	Translation, ribosomal structure and biogenesis	DSM28961	aspartate--tRNA ligase
ANKLHD_01685	COG1284	440895	1.94e-80	37.716	YitT	Uncharacterized membrane-anchored protein YitT, contains DUF161 and DUF2179 domains	S	Function unknown	DSM28961	DUF2179 domain-containing protein
ANKLHD_01690	COG1284	440895	5.54e-79	41.197	YitT	Uncharacterized membrane-anchored protein YitT, contains DUF161 and DUF2179 domains	S	Function unknown	DSM28961	DUF2179 domain-containing protein
ANKLHD_01705	COG0042	439812	1.57e-146	49.679	DusA	tRNA-dihydrouridine synthase	J	Translation, ribosomal structure and biogenesis	DSM28961	tRNA dihydrouridine synthase DusB
ANKLHD_01710	COG1281	440892	1.92e-118	36.082	HslO	Redox-regulated molecular chaperone, HSP33 family	O	Posttranslational modification, protein turnover, chaperones	DSM28961	Hsp33 family molecular chaperone HslO
ANKLHD_01715	COG5579	444318	7.57e-77	53.623	Mll0975	Uncharacterized conserved protein, DUF1810 family	S	Function unknown	DSM28961	NTP pyrophosphohydrolases including oxidative damage repair enzymes
ANKLHD_01720	COG0769	440532	2.68e-145	36.91	MurE	UDP-N-acetylmuramyl tripeptide synthase	M	Cell wall/membrane/envelope biogenesis	DSM28961	UDP-N-acetylmuramoyl-L-alanyl-D-glutamate--L-lysine ligase
ANKLHD_01725	COG3449	442672	1.99e-23	22.5	SbmC	DNA gyrase inhibitor GyrI/SbmC	L	Replication, recombination and repair	DSM28961	Transcriptional regulator, AraC family
ANKLHD_01730	COG0266	440036	3.46e-122	43.59	Nei	Formamidopyrimidine-DNA glycosylase	L	Replication, recombination and repair	DSM28961	DNA-formamidopyrimidine glycosylase
ANKLHD_01735	COG0468	440236	0	66.379	RecA	RecA/RadA recombinase	L	Replication, recombination and repair	DSM28961	recombinase RecA
ANKLHD_01740	COG1393	441003	3.74e-37	32.174	ArsC	Arsenate reductase or related protein, glutaredoxin family	P	Inorganic ion transport and metabolism	DSM28961	transcriptional regulator Spx
ANKLHD_01745	COG3237	442469	9.95e-09	42.373	YjbJ	Uncharacterized ProP-interacting protein YjbJ, UPF0337 family	R	General function prediction only	DSM28961	Ej97D protein
ANKLHD_01755	COG0084	439854	3.73e-135	48.221	TatD	3'->5' ssDNA/RNA exonuclease TatD	N	Cell motility	DSM28961	Putative deoxyribonuclease YcfH
ANKLHD_01760	COG1658	441264	6.04e-69	48.108	RnmV	5S rRNA maturation ribonuclease M5, contains TOPRIM domain	J	Translation, ribosomal structure and biogenesis	DSM28961	ribonuclease M5
ANKLHD_01765	COG0030	439801	4.28e-137	50.368	RsmA	rRNA adenine N6-methylase, includes 16S rRNA A1518 and A1519 N6-dimethyltransferase RsmA/KsgA/DIM and 23S rRNA A2058 N6-methylase ErmO/TlrD (may also have DNA glycosylase/AP lyase activity)	J	Translation, ribosomal structure and biogenesis	DSM28961	16S rRNA (adenine(1518)-N(6)/adenine(1519)-N(6))-dimethyltransferase RsmA
ANKLHD_01770	COG2153	441756	1.45e-32	45.783	ElaA	Predicted N-acyltransferase, GNAT family	R	General function prediction only	DSM28961	N-acetyltransferase domain-containing protein
ANKLHD_01775	COG0628	440393	1.51e-57	29.396	PerM	Predicted PurR-regulated permease PerM	R	General function prediction only	DSM28961	Permease
ANKLHD_01780	COG1253	440865	8.39e-165	40.724	MpfA	Mg2+ efflux pump MpfA, contains CBS pair and CorC-HlyC domains, TlyC/UPF0053 family	P	Inorganic ion transport and metabolism	DSM28961	Hemolysin
ANKLHD_01790	COG1349	440960	6.62e-93	42.735	GlpR	DNA-binding transcriptional regulator of sugar metabolism, DeoR/GlpR family	K	Transcription	DSM28961	HTH deoR-type domain-containing protein
ANKLHD_01795	COG1105	440722	5.67e-51	53.774	FruK	1-phosphofructokinase or 6-phosphofructokinase II	G	Carbohydrate transport and metabolism	DSM28961	1-phosphofructokinase
ANKLHD_01800	COG1105	440722	1.24e-63	37.288	FruK	1-phosphofructokinase or 6-phosphofructokinase II	G	Carbohydrate transport and metabolism	DSM28961	Hexose kinase, 1-phosphofructokinase family
ANKLHD_01805	COG1299	440910	1.39e-176	49.482	FrwC	Phosphotransferase system, fructose-specific IIC component	G	Carbohydrate transport and metabolism	DSM28961	PTS system, fructose-specific IIA component / PTS system, fructose-specific IIB component / PTS system,fructose-specific IIC component
ANKLHD_01810	COG0111	439881	1.39e-37	33.846	SerA	Phosphoglycerate dehydrogenase or related dehydrogenase	H	Coenzyme transport and metabolism	DSM28961	D-3-phosphoglycerate dehydrogenase
ANKLHD_01815	COG0111	439881	1.24e-52	45.968	SerA	Phosphoglycerate dehydrogenase or related dehydrogenase	H	Coenzyme transport and metabolism	DSM28961	D-3-phosphoglycerate dehydrogenase
ANKLHD_01825	COG3265	442496	2.65e-07	47.059	GntK	Gluconate kinase	G	Carbohydrate transport and metabolism	DSM28961	shikimate kinase
ANKLHD_01830	COG1190	440803	0	58.586	LysU	Lysyl-tRNA synthetase, class II	J	Translation, ribosomal structure and biogenesis	DSM28961	lysine--tRNA ligase
ANKLHD_01835	COG1073	440691	2.54e-75	30.739	FrsA	Fermentation-respiration switch esterase FrsA, DUF1100 family	T	Signal transduction mechanisms	DSM28961	Serine aminopeptidase S33 domain-containing protein
ANKLHD_01850	COG1396	441006	2.26e-12	34.921	HipB	Transcriptional regulator, contains XRE-family HTH domain	K	Transcription	DSM28961	HTH cro/C1-type domain-containing protein
ANKLHD_01855	COG0137	439907	0	61.832	ArgG	Argininosuccinate synthase	E	Amino acid transport and metabolism	DSM28961	argininosuccinate synthase
ANKLHD_01860	COG0165	439935	0	59.607	ArgH	Argininosuccinate lyase	E	Amino acid transport and metabolism	DSM28961	argininosuccinate lyase
ANKLHD_01865	COG0594	440359	1.44e-29	40.404	RnpA	RNase P protein component	A	RNA processing and modification	DSM28961	ribonuclease P protein component
ANKLHD_01870	COG0706	440470	1.27e-75	41.546	YidC	Membrane protein insertase Oxa1/YidC/SpoIIIJ	M	Cell wall/membrane/envelope biogenesis	DSM28961	Membrane protein insertase YidC
ANKLHD_01875	COG1847	441452	6.26e-35	29.71	Jag	Predicted RNA-binding protein Jag (SpoIIIJ-associated), conains KH and R3H domains	R	General function prediction only	DSM28961	RNA-binding cell elongation regulator Jag/EloR
ANKLHD_01880	COG2367	441934	2.73e-25	25.21	PenP	Beta-lactamase class A	V	Defense mechanisms	DSM28961	Serine hydrolase
ANKLHD_01885	COG0230	440000	2.26e-13	72.727	RpmH	Ribosomal protein L34	J	Translation, ribosomal structure and biogenesis	DSM28961	50S ribosomal protein L34
ANKLHD_01890	COG4989	444013	1.11e-164	47.799	YdhF	Predicted oxidoreductase YdhF	R	General function prediction only	DSM28961	NADP-dependent oxidoreductase domain-containing protein
ANKLHD_01895	COG4472	443569	2.04e-50	59.259		Uncharacterized conserved protein, UPF0297 family	S	Function unknown	DSM28961	IreB family regulatory phosphoprotein
ANKLHD_01900	COG0816	440578	2.06e-64	49.635	YqgF	YqgF/RuvX protein, pre-16S rRNA maturation RNase/Holliday junction resolvase/anti-termination factor	J	Translation, ribosomal structure and biogenesis	DSM28961	Holliday junction resolvase RuvX
ANKLHD_01905	COG3906	443112	6.58e-23	56.667	YrzB	Uncharacterized conserved protein YrzB, UPF0473 family	S	Function unknown	DSM28961	UPF0473 protein LACPI_0316
ANKLHD_01910	COG2814	442063	7.84e-23	22.034	AraJ	Predicted arabinose efflux permease AraJ, MFS family	G	Carbohydrate transport and metabolism	DSM28961	Major facilitator superfamily
ANKLHD_01915	COG0436	440205	1.57e-133	34.913	AspB	Aspartate/methionine/tyrosine aminotransferase	E	Amino acid transport and metabolism	DSM28961	Aspartate aminotransferase
ANKLHD_01920	COG4465	443562	3.62e-122	48.092	CodY	GTP-sensing pleiotropic transcriptional regulator CodY	K	Transcription	DSM28961	GTP-sensing pleiotropic transcriptional regulator CodY
ANKLHD_01925	COG0173	439943	0	51.017	AspS	Aspartyl-tRNA synthetase	J	Translation, ribosomal structure and biogenesis	DSM28961	aspartate--tRNA ligase
ANKLHD_01930	COG0721	440485	1.43e-37	43.158	GatC	Asp-tRNAAsn/Glu-tRNAGln amidotransferase C subunit	J	Translation, ribosomal structure and biogenesis	DSM28961	Asp-tRNA(Asn)/Glu-tRNA(Gln) amidotransferase subunit GatC
ANKLHD_01935	COG0154	439924	0	47.412	GatA	Asp-tRNAAsn/Glu-tRNAGln amidotransferase A subunit or related amidase	J	Translation, ribosomal structure and biogenesis	DSM28961	Asp-tRNA(Asn)/Glu-tRNA(Gln) amidotransferase subunit GatA
ANKLHD_01940	COG1051	440671	3.57e-24	39.286	YjhB	ADP-ribose pyrophosphatase YjhB, NUDIX family	F	Nucleotide transport and metabolism	DSM28961	Phosphohydrolase (MutT/nudix family protein)
ANKLHD_01945	COG0064	439834	2.73e-18	64.516	GatB	Asp-tRNAAsn/Glu-tRNAGln amidotransferase B subunit	J	Translation, ribosomal structure and biogenesis	DSM28961	Asp-tRNA(Asn)/Glu-tRNA(Gln) amidotransferase subunit GatB
ANKLHD_01950	COG0064	439834	0	58.314	GatB	Asp-tRNAAsn/Glu-tRNAGln amidotransferase B subunit	J	Translation, ribosomal structure and biogenesis	DSM28961	Asp-tRNA(Asn)/Glu-tRNA(Gln) amidotransferase subunit GatB
ANKLHD_01955	COG2814	442063	1.04e-25	25.683	AraJ	Predicted arabinose efflux permease AraJ, MFS family	G	Carbohydrate transport and metabolism	DSM28961	Permease of the major facilitator superfamily
ANKLHD_01960	COG2223	441825	7.88e-06	19.417	NarK	Nitrate/nitrite transporter NarK	P	Inorganic ion transport and metabolism	DSM28961	hypothetical protein
ANKLHD_01965	COG1028	440651	6.86e-78	38.951	FabG	NAD(P)-dependent dehydrogenase, short-chain alcohol dehydrogenase family	I	Lipid transport and metabolism	DSM28961	Sorbitol-6-phosphate 2-dehydrogenase
ANKLHD_01970	COG3731	442945	1.59e-52	52.137	SrlB	Phosphotransferase system sorbitol-specific IIA component	G	Carbohydrate transport and metabolism	DSM28961	PTS system, glucitol/sorbitol-specific IIA component
ANKLHD_01975	COG0637	440402	1.08e-73	37.5	YcjU	Beta-phosphoglucomutase, HAD superfamily	G	Carbohydrate transport and metabolism	DSM28961	Hydrolase, haloacid dehalogenase-like family
ANKLHD_01980	COG3842	443052	5.61e-117	46.781	PotA	ABC-type Fe3+/spermidine/putrescine transport systems, ATPase component	E	Amino acid transport and metabolism	DSM28961	ABC transporter domain-containing protein
ANKLHD_01985	COG1840	441445	4.3e-23	29.839	AfuA	ABC-type transport systems for B6 and hexose phosphate, periplasmic component	G	Carbohydrate transport and metabolism	DSM28961	ABC transporter substrate-binding protein
ANKLHD_01990	COG0075	439845	2.4e-123	30.556	PucG	Archaeal aspartate aminotransferase or a related aminotransferase, includes purine catabolism protein PucG	E	Amino acid transport and metabolism	DSM28961	2-aminoethylphosphonate--pyruvate transaminase
ANKLHD_01995	COG0637	440402	5.71e-36	29.2	YcjU	Beta-phosphoglucomutase, HAD superfamily	G	Carbohydrate transport and metabolism	DSM28961	phosphonoacetaldehyde hydrolase
ANKLHD_02000	COG0749	440512	0	50.785	PolA	DNA polymerase I, 3'-5' exonuclease and polymerase domains	L	Replication, recombination and repair	DSM28961	DNA polymerase I
ANKLHD_02005	COG4858	443886	2.85e-58	38.222		Uncharacterized membrane-anchored protein	S	Function unknown	DSM28961	Uncharacterized membrane-anchored protein
ANKLHD_02010	COG0227	439997	9.77e-18	39.286	RpmB	Ribosomal protein L28	J	Translation, ribosomal structure and biogenesis	DSM28961	50S ribosomal protein L28
ANKLHD_02015	COG1302	440913	1.96e-32	40	YloU	Uncharacterized conserved protein YloU, alkaline shock protein (Asp23) family	S	Function unknown	DSM28961	Alkaline-shock protein
ANKLHD_02020	COG1461	441070	0	54.039	FakA	Fatty acid kinase	I	Lipid transport and metabolism	DSM28961	DhaL domain-containing protein
ANKLHD_02025	COG1640	441247	4.45e-107	26.426	MalQ	4-alpha-glucanotransferase	G	Carbohydrate transport and metabolism	DSM28961	4-alpha-glucanotransferase
ANKLHD_02030	COG0446	440215	1.12e-14	30.303	Cdr	Coenzyme A disulfide reductase or related oxidoreductase, NAD(P)H-disulfide oxidoreductase family	H	Coenzyme transport and metabolism	DSM28961	NADH peroxidase
ANKLHD_02035	COG0446	440215	8.91e-77	38.017	Cdr	Coenzyme A disulfide reductase or related oxidoreductase, NAD(P)H-disulfide oxidoreductase family	H	Coenzyme transport and metabolism	DSM28961	NADH peroxidase
ANKLHD_02045	COG0018	439789	0	42.288	ArgS	Arginyl-tRNA synthetase	J	Translation, ribosomal structure and biogenesis	DSM28961	arginine--tRNA ligase
ANKLHD_02050	COG1438	441047	2.73e-49	35.22	ArgR	Arginine repressor	K	Transcription	DSM28961	arginine repressor
ANKLHD_02055	COG4550	443614	5.29e-18	25.234	YmcA	Cell fate regulator YmcA, YheA/YmcA/DUF963 family (controls sporulation, competence, biofilm development)	T	Signal transduction mechanisms	DSM28961	DUF963 domain-containing protein
ANKLHD_02060	COG0249	440019	0	45.249	MutS	DNA mismatch repair ATPase MutS	L	Replication, recombination and repair	DSM28961	DNA mismatch repair protein MutS
ANKLHD_02065	COG0703	440467	4.93e-06	33.333	AroK	Shikimate kinase	E	Amino acid transport and metabolism	DSM28961	DNA topology modulation protein FLAR-related protein
ANKLHD_02070	COG0640	440405	7e-23	38.298	ArsR	DNA-binding transcriptional regulator, ArsR family	K	Transcription	DSM28961	Transcriptional regulator, ArsR family
ANKLHD_02075	COG0693	440457	8.99e-41	24.107	YajL	Protein/nucleotide deglycase, PfpI/YajL/DJ-1 family (repair of methylglyoxal-glycated proteins and nucleic acids)	V	Defense mechanisms	DSM28961	ThiJ/PfpI family protein
ANKLHD_02080	COG0451	440220	3.81e-21	21.005	WcaG	Nucleoside-diphosphate-sugar epimerase	M	Cell wall/membrane/envelope biogenesis	DSM28961	Nucleoside-diphosphate-sugar epimerases
ANKLHD_02090	COG0323	440092	0	36.758	MutL	DNA mismatch repair ATPase MutL	L	Replication, recombination and repair	DSM28961	DNA mismatch repair endonuclease MutL
ANKLHD_02095	COG0632	440397	5.91e-78	45.641	RuvA	Holliday junction resolvasome RuvABC DNA-binding subunit	L	Replication, recombination and repair	DSM28961	Holliday junction branch migration protein RuvA
ANKLHD_02100	COG2255	441856	0	62.769	RuvB	Holliday junction resolvasome RuvABC, ATP-dependent DNA helicase subunit RuvB	L	Replication, recombination and repair	DSM28961	Holliday junction branch migration DNA helicase RuvB
ANKLHD_02105	COG0607	440372	8.8e-20	33.803	PspE	Rhodanese-related sulfurtransferase	P	Inorganic ion transport and metabolism	DSM28961	SirA-like:Rhodanese-like
ANKLHD_02110	COG0789	440552	1.98e-17	32.258	SoxR	DNA-binding transcriptional regulator, MerR family	K	Transcription	DSM28961	HTH merR-type domain-containing protein
ANKLHD_02115	COG0174	439944	0	51.794	GlnA	Glutamine synthetase	E	Amino acid transport and metabolism	DSM28961	type I glutamate--ammonia ligase
ANKLHD_02120	COG3968	443168	0	58.051	GlnA3	Glutamine synthetase type III	E	Amino acid transport and metabolism	DSM28961	Glutamine synthetase
ANKLHD_02125	COG0346	440115	3.74e-27	28.8	GloA	Glyoxalase, catechol 2,3-dioxygenase or related enzyme, vicinal oxygen chelate (VOC) family	Q	Secondary metabolites biosynthesis, transport and catabolism	DSM28961	hypothetical protein
ANKLHD_02130	COG0038	439808	2.29e-71	34.474	ClcA	H+/Cl- antiporter ClcA	P	Inorganic ion transport and metabolism	DSM28961	Chloride channel protein
ANKLHD_02135	COG1605	441213	1.11e-21	34.444	PheA	Chorismate mutase	E	Amino acid transport and metabolism	DSM28961	Chorismate mutase I # AroHI
ANKLHD_02140	COG1956	441559	1.99e-66	48.701	MsrC	GAF domain-containing protein, putative methionine-R-sulfoxide reductase	V	Defense mechanisms	DSM28961	GAF domain-containing protein
ANKLHD_02145	COG2812	442061	6.9e-152	44.444	DnaX	DNA polymerase III, gamma/tau subunits	L	Replication, recombination and repair	DSM28961	DNA polymerase III subunit gamma/tau
ANKLHD_02160	COG3711	442925	2.08e-35	26.936	BglG	Transcriptional antiterminator	K	Transcription	DSM28961	PTS sugar transporter subunit IIA
ANKLHD_02165	COG3711	442925	0.000545	36.667	BglG	Transcriptional antiterminator	K	Transcription	DSM28961	hypothetical protein
ANKLHD_02170	COG1299	440910	2.11e-60	47.849	FrwC	Phosphotransferase system, fructose-specific IIC component	G	Carbohydrate transport and metabolism	DSM28961	PTS fructose transporter subunit IIC
ANKLHD_02175	COG1299	440910	5.03e-41	43.651	FrwC	Phosphotransferase system, fructose-specific IIC component	G	Carbohydrate transport and metabolism	DSM28961	hypothetical protein
ANKLHD_02180	COG0191	439961	3.58e-104	38.462	Fba	Fructose/tagatose bisphosphate aldolase	G	Carbohydrate transport and metabolism	DSM28961	Class II fructose-bisphosphate aldolase family protein
ANKLHD_02185	COG0191	439961	2.55e-128	46.316	Fba	Fructose/tagatose bisphosphate aldolase	G	Carbohydrate transport and metabolism	DSM28961	Ketose-bisphosphate aldolase
ANKLHD_02190	COG1126	440743	9.02e-146	54.618	GlnQ	ABC-type polar amino acid transport system, ATPase component	E	Amino acid transport and metabolism	DSM28961	ABC transporter domain-containing protein
ANKLHD_02195	COG0765	440528	4.44e-88	37.727	HisM	ABC-type amino acid transport system, permease component	E	Amino acid transport and metabolism	DSM28961	ABC transmembrane type-1 domain-containing protein
ANKLHD_02200	COG0834	440596	1.96e-28	38.889	HisJ	ABC-type amino acid transport/signal transduction system, periplasmic component/domain	E	Amino acid transport and metabolism	DSM28961	transporter substrate-binding domain-containing protein
ANKLHD_02210	COG1968	441571	8.93e-98	37.226	UppP	Undecaprenyl pyrophosphate phosphatase	I	Lipid transport and metabolism	DSM28961	undecaprenyl-diphosphate phosphatase
ANKLHD_02225	COG0360	440129	3.27e-36	43.158	RpsF	Ribosomal protein S6	J	Translation, ribosomal structure and biogenesis	DSM28961	30S ribosomal protein S6
ANKLHD_02230	COG0629	440394	2.56e-53	52.632	Ssb	Single-stranded DNA-binding protein	L	Replication, recombination and repair	DSM28961	Single-stranded DNA-binding protein
ANKLHD_02235	COG0238	440008	3.53e-39	65.823	RpsR	Ribosomal protein S18	J	Translation, ribosomal structure and biogenesis	DSM28961	30S ribosomal protein S18
ANKLHD_02245	COG1187	440800	3.19e-67	35.965	RsuA	Pseudouridylate synthase RsuA/RluF, specific for 16S rRNA U516, 23S rRNA U2604/U2605/U2457, and tRNA(Tyr)-35	J	Translation, ribosomal structure and biogenesis	DSM28961	Pseudouridine synthase
ANKLHD_02250	COG2137	441740	1.36e-28	31.373	RecX	SOS response regulatory protein OraA/RecX, interacts with RecA	O	Posttranslational modification, protein turnover, chaperones	DSM28961	recombination regulator RecX
ANKLHD_02255	COG2265	441866	2.03e-129	30.248	TrmA	tRNA/tmRNA/rRNA uracil-C5-methylase, TrmA/RlmC/RlmD family	J	Translation, ribosomal structure and biogenesis	DSM28961	23S rRNA (uracil(1939)-C(5))-methyltransferase RlmD
ANKLHD_02260	COG0456	440224	1.07e-06	24.658	RimI	Ribosomal protein S18 acetylase RimI and related acetyltransferases	J	Translation, ribosomal structure and biogenesis	DSM28961	N-acetyltransferase domain-containing protein
ANKLHD_02275	COG2814	442063	7.44e-35	24.779	AraJ	Predicted arabinose efflux permease AraJ, MFS family	G	Carbohydrate transport and metabolism	DSM28961	MFS transporter
ANKLHD_02285	COG0583	440348	4.83e-27	27.225	LysR	DNA-binding transcriptional regulator, LysR family	K	Transcription	DSM28961	Malolactic regulator
ANKLHD_02290	COG0718	440482	3.37e-27	41.758	YbaB	DNA-binding nucleoid-associated protein YbaB/EfbC	K	Transcription	DSM28961	YbaB/EbfC family nucleoid-associated protein
ANKLHD_02295	COG1434	441043	3.27e-37	27.966	ElyC	Lipid carrier protein ElyC involved in cell wall biogenesis, DUF218 family	M	Cell wall/membrane/envelope biogenesis	DSM28961	DUF218 domain-containing protein
ANKLHD_02300	COG1373	440984	6.66e-12	28.571	AAA_14	Predicted ATPase, AAA+ superfamily	R	General function prediction only	DSM28961	hypothetical protein
ANKLHD_02305	COG1373	440984	5.47e-64	31.19	AAA_14	Predicted ATPase, AAA+ superfamily	R	General function prediction only	DSM28961	ATPase
ANKLHD_02310	COG0525	440291	7.95e-52	54.444	ValS	Valyl-tRNA synthetase	J	Translation, ribosomal structure and biogenesis	DSM28961	valine--tRNA ligase
ANKLHD_02315	COG0525	440291	0	55.788	ValS	Valyl-tRNA synthetase	J	Translation, ribosomal structure and biogenesis	DSM28961	valine--tRNA ligase
ANKLHD_02320	COG2814	442063	7.16e-26	22.067	AraJ	Predicted arabinose efflux permease AraJ, MFS family	G	Carbohydrate transport and metabolism	DSM28961	Major facilitator superfamily (MFS) profile domain-containing protein
ANKLHD_02325	COG0333	440102	3.2e-17	47.273	RpmF	Ribosomal protein L32	J	Translation, ribosomal structure and biogenesis	DSM28961	50S ribosomal protein L32
ANKLHD_02330	COG0267	440037	2.81e-19	61.224	RpmG	Ribosomal protein L33	J	Translation, ribosomal structure and biogenesis	DSM28961	50S ribosomal protein L33
ANKLHD_02335	COG4826	443854	0.002	25.581	SERPIN	Serine protease inhibitor	O	Posttranslational modification, protein turnover, chaperones	DSM28961	Lipoprotein, putative
ANKLHD_02345	COG5002	444026	2.87e-81	31.909	WalK	Sensor histidine kinase WalK	T	Signal transduction mechanisms	DSM28961	histidine kinase
ANKLHD_02350	COG0745	440508	7.71e-70	38.813	OmpR	DNA-binding response regulator, OmpR family, contains REC and winged-helix (wHTH) domain	T	Signal transduction mechanisms	DSM28961	DNA-binding response regulator
ANKLHD_02365	COG1132	440747	0	37.148	MdlB	ABC-type multidrug and LPS transport system, ATPase and permease component MsbA	M	Cell wall/membrane/envelope biogenesis	DSM28961	Lipid A export ATP-binding/permease protein MsbA
ANKLHD_02370	COG1132	440747	0	40.309	MdlB	ABC-type multidrug and LPS transport system, ATPase and permease component MsbA	M	Cell wall/membrane/envelope biogenesis	DSM28961	Sugar ABC transporter ATP-binding protein
ANKLHD_02375	COG0756	440519	2.69e-33	35.172	Dut	dUTP pyrophosphatase (dUTPase)	F	Nucleotide transport and metabolism	DSM28961	dUTP diphosphatase
ANKLHD_02380	COG1066	440685	0	62.115	Sms	DNA repair protein RadA/Sms, contains AAA+ ATPase domain	L	Replication, recombination and repair	DSM28961	DNA repair protein RadA
ANKLHD_02385	COG4956	443983	8.17e-143	41.873		Uncharacterized conserved protein YacL, contains PIN and TRAM domains	R	General function prediction only	DSM28961	TRAM domain-containing protein
ANKLHD_02390	COG1211	440824	1.21e-94	42.222	IspD	2-C-methyl-D-erythritol 4-phosphate cytidylyltransferase	I	Lipid transport and metabolism	DSM28961	2-C-methyl-D-erythritol 4-phosphate cytidylyltransferase
ANKLHD_02395	COG1896	441500	2.84e-50	33.333	YfbR	5'-deoxynucleotidase YfbR and related HD superfamily hydrolases	F	Nucleotide transport and metabolism	DSM28961	5'-deoxynucleotidase
ANKLHD_02400	COG2013	441616	7.9e-66	35.321	AIM24	AIM24 protein, required for mitochondrial respiration	C	Energy production and conversion	DSM28961	DUF124 domain-containing protein
ANKLHD_02405	COG0245	440015	1.63e-92	56.494	IspF	2C-methyl-D-erythritol 2,4-cyclodiphosphate synthase	I	Lipid transport and metabolism	DSM28961	2-C-methyl-D-erythritol 2,4-cyclodiphosphate synthase
ANKLHD_02410	COG0008	439779	0	43.568	GlnS	Glutamyl- or glutaminyl-tRNA synthetase	J	Translation, ribosomal structure and biogenesis	DSM28961	glutamate--tRNA ligase
ANKLHD_02420	COG2071	441674	1.24e-85	39.565	PuuD	Gamma-glutamyl-gamma-aminobutyrate hydrolase PuuD (putrescine degradation), contains GATase1-like domain	E	Amino acid transport and metabolism	DSM28961	Glutamine amidotransferase, class I
ANKLHD_02425	COG2936	442179	1.05e-41	19.84		Predicted acyl esterase	R	General function prediction only	DSM28961	Xaa-Pro dipeptidyl-peptidase
ANKLHD_02430	COG0580	440345	2.46e-68	37.543	GlpF	Glycerol uptake facilitator or related aquaporin (Major Intrinsic protein Family)	G	Carbohydrate transport and metabolism	DSM28961	Glycerol uptake facilitator protein
ANKLHD_02435	COG3666	442883	1.22e-61	38.65		Transposase, IS1182 family	X	Mobilome: prophages, transposons	DSM28961	IS1182 family transposase
ANKLHD_02440	COG1266	440877	2.57e-10	27.66	YdiL	Membrane protease YdiL, CAAX protease family	O	Posttranslational modification, protein turnover, chaperones	DSM28961	CPBP family intramembrane metalloprotease
ANKLHD_02445	COG2514	442004	3.28e-05	29.825	CatE	Catechol-2,3-dioxygenase	Q	Secondary metabolites biosynthesis, transport and catabolism	DSM28961	C3-degrading proteinase
ANKLHD_02450	COG1680	441286	2.93e-54	27.378	AmpC	CubicO group peptidase, beta-lactamase class C family	V	Defense mechanisms	DSM28961	Beta-lactamase, class C
ANKLHD_02455	COG0553	440319	0	31.445	HepA	Superfamily II DNA or RNA helicase, SNF2 family	K	Transcription	DSM28961	Helicase
ANKLHD_02465	COG0773	440536	3.63e-180	39.644	MurC	UDP-N-acetylmuramate-alanine ligase MurC and related ligases, MurC/Mpl family	M	Cell wall/membrane/envelope biogenesis	DSM28961	UDP-N-acetylmuramate--L-alanine ligase
ANKLHD_02470	COG3153	442387	1.35e-19	24.818	YhbS	Predicted N-acetyltransferase YhbS	R	General function prediction only	DSM28961	Putative arylalkylamine n-acetyltransferase
ANKLHD_02475	COG0827	440589	8.26e-106	39.498	YtxK	Adenine-specific DNA N6-methylase	L	Replication, recombination and repair	DSM28961	Adenine-specific methyltransferase
ANKLHD_02485	COG0282	440051	0	56.522	AckA	Acetate kinase	C	Energy production and conversion	DSM28961	Acetate kinase
ANKLHD_02490	COG0528	440294	1.43e-155	64.435	PyrH	Uridylate kinase	F	Nucleotide transport and metabolism	DSM28961	UMP kinase
ANKLHD_02495	COG0233	440003	1.55e-108	60	Frr	Ribosome recycling factor	J	Translation, ribosomal structure and biogenesis	DSM28961	ribosome recycling factor
ANKLHD_02500	COG2996	442235	4.97e-101	39.273	CvfB	Predicted RNA-binding protein YitL, contains S1 domains, virulence factor B family	R	General function prediction only	DSM28961	S1 motif domain-containing protein
ANKLHD_02505	COG0225	439995	1.97e-85	46.591	MsrA	Peptide methionine sulfoxide reductase MsrA	O	Posttranslational modification, protein turnover, chaperones	DSM28961	Peptide methionine sulfoxide reductase MsrA
ANKLHD_02510	COG4479	443576	3.95e-29	44.118	YozE	Uncharacterized conserved protein YozE, UPF0346 family	S	Function unknown	DSM28961	UPF0346 protein BN193_08065
ANKLHD_02515	COG0080	439850	9.03e-90	69.504	RplK	Ribosomal protein L11	J	Translation, ribosomal structure and biogenesis	DSM28961	50S ribosomal protein L11
ANKLHD_02520	COG0081	439851	3.78e-133	66.21	RplA	Ribosomal protein L1	J	Translation, ribosomal structure and biogenesis	DSM28961	50S ribosomal protein L1
ANKLHD_02535	COG0537	440303	1.9e-55	50	HinT	Purine nucleoside phosphoramidase/Ap4A hydrolase, histidine triade (HIT) family	F	Nucleotide transport and metabolism	DSM28961	HIT domain-containing protein
ANKLHD_02540	COG1131	440746	1.12e-96	37.917	RbbA	Ribosome-associated ATPase or ATPase component of an ABC-type multidrug transport system	J	Translation, ribosomal structure and biogenesis	DSM28961	ABC transporter domain-containing protein
ANKLHD_02545	COG4473	443570	3.88e-65	30.273	EcsB	Predicted ABC-type exoprotein transport system, permease component	U	Intracellular trafficking, secretion, and vesicular transport	DSM28961	ABC transporter, permease protein EscB
ANKLHD_02550	COG0853	440614	6.03e-75	65.546	PanD	Aspartate 1-decarboxylase	H	Coenzyme transport and metabolism	DSM28961	aspartate 1-decarboxylase
ANKLHD_02555	COG0414	440183	2.34e-170	51.601	PanC	Panthothenate synthetase	H	Coenzyme transport and metabolism	DSM28961	pantoate--beta-alanine ligase
ANKLHD_02560	COG0413	440182	9.05e-162	55.769	PanB	Ketopantoate hydroxymethyltransferase	H	Coenzyme transport and metabolism	DSM28961	3-methyl-2-oxobutanoate hydroxymethyltransferase
ANKLHD_02565	COG3338	442567	1.76e-36	26.396	Cah	Carbonic anhydrase	P	Inorganic ion transport and metabolism	DSM28961	Carbonic anhydrase
ANKLHD_02570	COG0698	440462	3.55e-63	45.638	RpiB	Ribose 5-phosphate isomerase RpiB	G	Carbohydrate transport and metabolism	DSM28961	Ribose 5-phosphate isomerase
ANKLHD_02575	COG3142	442376	8.26e-69	46.798	CutC	Copper homeostasis protein CutC	P	Inorganic ion transport and metabolism	DSM28961	PF03932 family protein CutC
ANKLHD_02590	COG2226	441828	2.23e-08	27.642	UbiE	Ubiquinone/menaquinone biosynthesis C-methylase UbiE/MenG or 23S rRNA G745 methylase RmlAII or tRNA-U5 methylase TRM9	H	Coenzyme transport and metabolism	DSM28961	23S rRNA (Guanine745-N1)-methyltransferase
ANKLHD_02595	COG2213	441815	0	65.474	MtlA	Phosphotransferase system, mannitol-specific IIBC component	G	Carbohydrate transport and metabolism	DSM28961	PTS system mannitol-specific EIICB component
ANKLHD_02600	COG3711	442925	2.93e-43	20.833	BglG	Transcriptional antiterminator	K	Transcription	DSM28961	Mannitol operon transcriptional antiterminator
ANKLHD_02605	COG1762	441368	0.000146	20.968	PtsN	Phosphotransferase system mannitol/fructose-specific IIA domain (Ntr-type)	G	Carbohydrate transport and metabolism	DSM28961	hypothetical protein
ANKLHD_02610	COG4668	443705	3.6e-59	42.069	MtlA2	Mannitol/fructose-specific phosphotransferase system, IIA domain	G	Carbohydrate transport and metabolism	DSM28961	PTS sugar transporter subunit IIA
ANKLHD_02615	COG0246	440016	3.7e-26	23.974	MtlD	Mannitol-1-phosphate/altronate dehydrogenases	G	Carbohydrate transport and metabolism	DSM28961	mannitol-1-phosphate 5-dehydrogenase
ANKLHD_02620	COG0149	439919	1.24e-140	55.242	TpiA	Triosephosphate isomerase	G	Carbohydrate transport and metabolism	DSM28961	triose-phosphate isomerase
ANKLHD_02630	COG0826	440588	2.11e-81	27.974	RlhA	23S rRNA C2501 and tRNA U34 5'-hydroxylation protein RlhA/YrrN/YrrO, U32 peptidase family	J	Translation, ribosomal structure and biogenesis	DSM28961	hypothetical protein
ANKLHD_02635	COG4591	443648	1.31e-24	40.179	LolC	ABC-type lipoprotein targeting system transmembrane component LolC/LolE	M	Cell wall/membrane/envelope biogenesis	DSM28961	ABC transporter permease protein
ANKLHD_02640	COG0577	440342	6.17e-11	18.049	SalY	ABC-type antimicrobial peptide transport system, permease component	V	Defense mechanisms	DSM28961	ABC transporter permease protein
ANKLHD_02645	COG1136	440751	1.07e-109	44.583	LolD	ABC-type lipoprotein targeting system ATPase component LolD	M	Cell wall/membrane/envelope biogenesis	DSM28961	ABC transporter, ATP-binding protein
ANKLHD_02650	COG0826	440588	1.29e-160	48.675	RlhA	23S rRNA C2501 and tRNA U34 5'-hydroxylation protein RlhA/YrrN/YrrO, U32 peptidase family	J	Translation, ribosomal structure and biogenesis	DSM28961	Putative hydrolase
ANKLHD_02655	COG2314	441888	3.41e-14	37.705	TM2	Uncharacterized membrane protein YozV, TM2 domain, contains pTyr	R	General function prediction only	DSM28961	TM2 domain-containing protein
ANKLHD_02660	COG3172	442405	1.31e-45	29.592	NadR3	Nicotinamide riboside kinase	H	Coenzyme transport and metabolism	DSM28961	Nicotinamide-nucleotide adenylyltransferase, NadR family / Ribosylnicotinamide kinase
ANKLHD_02670	COG4443	443543	1.69e-36	61.429		Uncharacterized conserved protein	S	Function unknown	DSM28961	Transcriptional coactivator p15 (PC4) C-terminal domain-containing protein
ANKLHD_02680	COG1268	440879	1.84e-41	46.857	BioY	Biotin transporter BioY	H	Coenzyme transport and metabolism	DSM28961	Biotin transporter
ANKLHD_02685	COG2606	442018	3.85e-40	34	EbsC	Cys-tRNA(Pro) deacylase, prolyl-tRNA editing enzyme YbaK/EbsC	J	Translation, ribosomal structure and biogenesis	DSM28961	Cys-tRNA(Pro)/Cys-tRNA(Cys) deacylase
ANKLHD_02690	COG2035	441638	1.14e-60	31.058	UndP	Undecaprenyl phosphate translocase (flippase), DUF368 family	M	Cell wall/membrane/envelope biogenesis	DSM28961	DUF368 domain-containing protein
ANKLHD_02695	COG3859	443068	1.86e-47	37.714	ThiT	Thiamine transporter ThiT	H	Coenzyme transport and metabolism	DSM28961	energy-coupled thiamine transporter ThiT
ANKLHD_02700	COG0039	439809	1.24e-78	32.573	Mdh	Malate/lactate dehydrogenase	C	Energy production and conversion	DSM28961	L-lactate dehydrogenase
ANKLHD_02705	COG1464	441073	5.51e-100	42.294	NlpA	ABC-type metal ion transport system, periplasmic component/surface antigen	P	Inorganic ion transport and metabolism	DSM28961	Lipoprotein
ANKLHD_02710	COG1135	440750	0	54.094	AbcC	ABC-type methionine transport system, ATPase component	E	Amino acid transport and metabolism	DSM28961	ATP-binding cassette domain-containing protein
ANKLHD_02715	COG2011	441614	5.64e-78	50.685	MetP	ABC-type methionine transport system, permease component	E	Amino acid transport and metabolism	DSM28961	Methionine ABC transporter permease protein
ANKLHD_02720	COG0229	439999	7.19e-78	57.692	MsrB	Peptide methionine sulfoxide reductase MsrB	O	Posttranslational modification, protein turnover, chaperones	DSM28961	Peptide methionine sulfoxide reductase MsrB
ANKLHD_02725	COG1476	441085	1.24e-24	50	XRE	DNA-binding transcriptional regulator, XRE-family HTH domain	K	Transcription	DSM28961	HTH cro/C1-type domain-containing protein
ANKLHD_02730	COG2315	441889	6.2e-42	35.345	MmcQ	Predicted DNA-binding protein with double-wing structural motif, MmcQ/YjbR family	K	Transcription	DSM28961	MmcQ-like protein
ANKLHD_02735	COG0583	440348	6.01e-41	26.667	LysR	DNA-binding transcriptional regulator, LysR family	K	Transcription	DSM28961	HTH lysR-type domain-containing protein
ANKLHD_02740	COG0588	440353	2.88e-151	59.649	GpmA	Phosphoglycerate mutase (BPG-dependent)	G	Carbohydrate transport and metabolism	DSM28961	phosphoglycerate mutase
ANKLHD_02755	COG3764	442978	4.01e-16	26.829	SrtA	Sortase (surface protein transpeptidase)	M	Cell wall/membrane/envelope biogenesis	DSM28961	Sortase A, LPXTG specific
ANKLHD_02760	COG0768	440531	3.02e-100	24.961	FtsI	Cell division protein FtsI, peptidoglycan transpeptidase (Penicillin-binding protein 2)	D	Cell cycle control, cell division, chromosome partitioning	DSM28961	Cell division protein FtsI [Peptidoglycan synthetase]
ANKLHD_02765	COG0353	440122	1e-120	53.846	RecR	Recombinational DNA repair protein RecR	L	Replication, recombination and repair	DSM28961	recombination mediator RecR
ANKLHD_02770	COG3041	442275	1.67e-09	25	YafQ	mRNA-degrading endonuclease YafQ (mRNA interferase), toxin component of the YafQ-DinJ toxin-antitoxin module	J	Translation, ribosomal structure and biogenesis	DSM28961	Type II toxin-antitoxin system YafQ family toxin
ANKLHD_02775	COG3077	442311	1.43e-17	34.177	RelB	Antitoxin component of the RelBE or YafQ-DinJ toxin-antitoxin module	V	Defense mechanisms	DSM28961	Type II toxin-antitoxin system RelB/DinJ family antitoxin
ANKLHD_02780	COG1181	440794	4.09e-09	24.731	DdlA	D-alanine-D-alanine ligase or related ATP-grasp enzyme	M	Cell wall/membrane/envelope biogenesis	DSM28961	D-alanine--D-alanine ligase
ANKLHD_02785	COG1181	440794	7.64e-112	40.496	DdlA	D-alanine-D-alanine ligase or related ATP-grasp enzyme	M	Cell wall/membrane/envelope biogenesis	DSM28961	D-alanine--D-alanine ligase
ANKLHD_02790	COG1737	441343	2.71e-48	25.098	RpiR	DNA-binding transcriptional regulator, MurR/RpiR family, contains HTH and SIS domains	K	Transcription	DSM28961	hypothetical protein
ANKLHD_02795	COG1455	441064	7.66e-138	35.892	CelB	Phosphotransferase system cellobiose-specific component IIC	G	Carbohydrate transport and metabolism	DSM28961	Permease IIC component
ANKLHD_02800	COG2723	442035	0	49.682	BglB	Beta-glucosidase/6-phospho-beta-glucosidase/beta-galactosidase	G	Carbohydrate transport and metabolism	DSM28961	Beta-glucosidase 6-phospho-beta-glucosidase
ANKLHD_02805	COG2723	442035	0	43.07	BglB	Beta-glucosidase/6-phospho-beta-glucosidase/beta-galactosidase	G	Carbohydrate transport and metabolism	DSM28961	6-phospho-beta-glucosidase
ANKLHD_02810	COG4808	443836	7.09e-42	47.742	YehR	Uncharacterized lipoprotein YehR, DUF1307 family	S	Function unknown	DSM28961	Lipoprotein
ANKLHD_02815	COG4808	443836	2.88e-45	49.677	YehR	Uncharacterized lipoprotein YehR, DUF1307 family	S	Function unknown	DSM28961	DUF1307 domain-containing protein
ANKLHD_02820	COG0770	440533	3.7e-174	37.797	MurF	UDP-N-acetylmuramyl pentapeptide synthase	M	Cell wall/membrane/envelope biogenesis	DSM28961	UDP-N-acetylmuramoyl-tripeptide--D-alanyl-D-alanine ligase
ANKLHD_02825	COG3221	442454	1.65e-36	20.068	PhnD	ABC-type phosphate/phosphonate transport system, periplasmic component	P	Inorganic ion transport and metabolism	DSM28961	Phosphonate ABC transporter substrate-binding protein
ANKLHD_02830	COG3638	442855	8.7e-147	54.878	PhnC	ABC-type phosphate/phosphonate transport system, ATPase component	P	Inorganic ion transport and metabolism	DSM28961	phosphonate ABC transporter ATP-binding protein
ANKLHD_02835	COG3639	442856	1.36e-93	41.803	PhnE	ABC-type phosphate/phosphonate transport system, permease component	P	Inorganic ion transport and metabolism	DSM28961	phosphonate ABC transporter, permease protein PhnE
ANKLHD_02840	COG3639	442856	6.66e-88	38.554	PhnE	ABC-type phosphate/phosphonate transport system, permease component	P	Inorganic ion transport and metabolism	DSM28961	phosphonate ABC transporter, permease protein PhnE
ANKLHD_02845	COG0737	440500	2.72e-110	27.953	UshA	2',3'-cyclic-nucleotide 2'-phosphodiesterase/5'- or 3'-nucleotidase, 5'-nucleotidase family	F	Nucleotide transport and metabolism	DSM28961	2',3'-cyclic-nucleotide 2'-phosphodiesterase
ANKLHD_02860	COG1695	441301	4.87e-22	39.759	PadR	DNA-binding transcriptional regulator, PadR family	K	Transcription	DSM28961	Transcriptional regulator, PadR family
ANKLHD_02865	COG1652	441258	2.34e-16	43.86	XkdP	Cytoplasmic potassium-binding protein Kbp/XkdP/YgaU, contains LysM domain	P	Inorganic ion transport and metabolism	DSM28961	Aggregation promoting factor
ANKLHD_02870	COG4108	443284	0	54.943	PrfC	Peptide chain release factor RF-3	J	Translation, ribosomal structure and biogenesis	DSM28961	peptide chain release factor 3
ANKLHD_02880	COG0513	440279	0	48.744	SrmB	Superfamily II DNA and RNA helicase	L	Replication, recombination and repair	DSM28961	DEAD-box ATP-dependent RNA helicase CshA
ANKLHD_02885	COG1159	440773	0	55.137	Era	GTPase Era, involved in 16S rRNA processing	J	Translation, ribosomal structure and biogenesis	DSM28961	GTPase Era
ANKLHD_02890	COG5841	444543	1.56e-128	32.163	SpoVB	Stage V sporulation protein SpoVB/SpoIIIF, required for spore cortex synthesis	D	Cell cycle control, cell division, chromosome partitioning	DSM28961	Polysaccharide biosynthesis protein C-terminal domain-containing protein
ANKLHD_02900	COG1180	440793	8.68e-16	26.02	PflA	Pyruvate-formate lyase-activating enzyme	O	Posttranslational modification, protein turnover, chaperones	DSM28961	anaerobic ribonucleoside-triphosphate reductase activating protein
ANKLHD_02905	COG2514	442004	1.33e-34	34.677	CatE	Catechol-2,3-dioxygenase	Q	Secondary metabolites biosynthesis, transport and catabolism	DSM28961	Catechol 2,3-dioxygenase
ANKLHD_02910	COG0673	440437	1.37e-40	31.053	MviM	Predicted dehydrogenase	R	General function prediction only	DSM28961	oxidoreductase
ANKLHD_02915	COG3590	442809	0	34.789	PepO	Endopeptidase PepO, M13 family	O	Posttranslational modification, protein turnover, chaperones	DSM28961	Peptidase M13
ANKLHD_02920	COG5340	444124	7.44e-37	30.256	AbiEi	Abortive phage infection protein AbiEi, antitoxin conponent of an AbiEi-AbiEii TA system	V	Defense mechanisms	DSM28961	Type IV toxin-antitoxin system AbiEi family antitoxin domain-containing protein
ANKLHD_02925	COG2253	441854	4.79e-33	20.769		Predicted nucleotidyltransferase component of viral defense system	V	Defense mechanisms	DSM28961	Nucleotidyl transferase AbiEii/AbiGii toxin family protein
ANKLHD_02930	COG4474	443571	9.59e-68	41.989	YoqJ	Uncharacterized SPBc2 prophage-derived protein YoqJ	X	Mobilome: prophages, transposons	DSM28961	UPF0398 protein RsY01_1401
ANKLHD_02935	COG3331	442560	4.89e-110	59.487	YotM	Penicillin-binding protein-related factor A, putative recombinase	R	General function prediction only	DSM28961	Holliday junction resolvase RecU
ANKLHD_02940	COG0744	440507	0	36.963	MrcB	Penicillin-binding protein 1B/1F, peptidoglycan transglycosylase/transpeptidase	M	Cell wall/membrane/envelope biogenesis	DSM28961	Multimodular transpeptidase-transglycosylase / Penicillin-binding protein 1A/1B (PBP1)
ANKLHD_02950	COG4974	443999	4.59e-31	27.778	XerD	Site-specific tyrosine recombinase XerD	L	Replication, recombination and repair	DSM28961	Site-specific integrase
ANKLHD_02955	COG1476	441085	2.47e-07	22.581	XRE	DNA-binding transcriptional regulator, XRE-family HTH domain	K	Transcription	DSM28961	Helix-turn-helix transcriptional regulator
ANKLHD_02970	COG1051	440671	2.27e-19	30.827	YjhB	ADP-ribose pyrophosphatase YjhB, NUDIX family	F	Nucleotide transport and metabolism	DSM28961	NTP pyrophosphohydrolases including oxidative damage repair enzymes, putative
ANKLHD_02975	COG0596	440361	1.1e-45	26.364	MenH	2-succinyl-6-hydroxy-2,4-cyclohexadiene-1-carboxylate synthase MenH/undecaprenyl monophosphate-sugar esterase UshA/YqjL	H	Coenzyme transport and metabolism	DSM28961	COG0596: putative hydrolases or acyltransferases (Alpha/beta hydrolase superfamily)
ANKLHD_02980	COG2898	442143	3.64e-115	25.033	MprF	Bifunctional lysylphosphatidylglycerol synthetase/flippase MprF	I	Lipid transport and metabolism	DSM28961	bifunctional lysylphosphatidylglycerol flippase/synthetase MprF
ANKLHD_02985	COG0006	439777	6.17e-119	39.714	PepP	Xaa-Pro aminopeptidase	E	Amino acid transport and metabolism	DSM28961	Aminopeptidase YpdF (MP-, MA-, MS-, AP-,NP-specific)
ANKLHD_02990	COG0231	440001	2.66e-83	44.865	Efp	Translation elongation factor P (EF-P)/translation initiation factor 5A (eIF-5A)	J	Translation, ribosomal structure and biogenesis	DSM28961	elongation factor P
ANKLHD_02995	COG1302	440913	8.42e-31	35.652	YloU	Uncharacterized conserved protein YloU, alkaline shock protein (Asp23) family	S	Function unknown	DSM28961	Asp23/Gls24 family envelope stress response protein
ANKLHD_03000	COG0781	440544	7.67e-33	46.316	NusB	Transcription antitermination protein NusB	K	Transcription	DSM28961	transcription antitermination factor NusB
ANKLHD_03005	COG1230	440843	6.35e-95	32.982	CzcD	Co/Zn/Cd efflux system component	P	Inorganic ion transport and metabolism	DSM28961	Cation transporter
ANKLHD_03010	COG0640	440405	3.56e-23	40.698	ArsR	DNA-binding transcriptional regulator, ArsR family	K	Transcription	DSM28961	Putative transcriptional regulator
ANKLHD_03015	COG1482	441091	2.48e-158	47.04	ManA	Mannose-6-phosphate isomerase, class I	G	Carbohydrate transport and metabolism	DSM28961	mannose-6-phosphate isomerase, class I
ANKLHD_03020	COG0366	440135	6.01e-82	30.383	AmyA	Glycosidase/amylase (phosphorylase)	G	Carbohydrate transport and metabolism	DSM28961	Amylopullulanase
ANKLHD_03025	COG0296	440065	8.12e-142	47.826	GlgB	1,4-alpha-glucan branching enzyme	G	Carbohydrate transport and metabolism	DSM28961	1,4-alpha-glucan branching protein GlgB
ANKLHD_03030	COG0296	440065	3.34e-53	48.214	GlgB	1,4-alpha-glucan branching enzyme	G	Carbohydrate transport and metabolism	DSM28961	hypothetical protein
ANKLHD_03035	COG0296	440065	4.76e-76	44.385	GlgB	1,4-alpha-glucan branching enzyme	G	Carbohydrate transport and metabolism	DSM28961	1,4-alpha-glucan branching protein GlgB
ANKLHD_03040	COG0448	440217	0	52.632	GlgC	Glucose-1-phosphate adenylyltransferase (ADP-glucose pyrophosphorylase)	G	Carbohydrate transport and metabolism	DSM28961	glucose-1-phosphate adenylyltransferase
ANKLHD_03045	COG0448	440217	1.69e-103	31.414	GlgC	Glucose-1-phosphate adenylyltransferase (ADP-glucose pyrophosphorylase)	G	Carbohydrate transport and metabolism	DSM28961	glucose-1-phosphate adenylyltransferase subunit GlgD
ANKLHD_03050	COG0297	440066	0	48.755	GlgA	Glycogen synthase	G	Carbohydrate transport and metabolism	DSM28961	glycogen synthase GlgA
ANKLHD_03055	COG0058	439828	0	45.588	GlgP	Glucan phosphorylase	G	Carbohydrate transport and metabolism	DSM28961	Alpha-1,4 glucan phosphorylase
ANKLHD_03060	COG0058	439828	5.6e-24	32.584	GlgP	Glucan phosphorylase	G	Carbohydrate transport and metabolism	DSM28961	Alpha-1,4 glucan phosphorylase
ANKLHD_03065	COG2081	441684	1.24e-172	40.648	YhiN	Predicted flavoprotein YhiN	R	General function prediction only	DSM28961	Flavoprotein family protein
ANKLHD_03070	COG4591	443648	4.34e-11	16.147	LolC	ABC-type lipoprotein targeting system transmembrane component LolC/LolE	M	Cell wall/membrane/envelope biogenesis	DSM28961	ABC transporter permease protein
ANKLHD_03075	COG1136	440751	1.04e-90	39.111	LolD	ABC-type lipoprotein targeting system ATPase component LolD	M	Cell wall/membrane/envelope biogenesis	DSM28961	ABC transporter domain-containing protein
ANKLHD_03080	COG2815	442064	4.15e-37	31.169	PASTA	PASTA domain, binds beta-lactams	M	Cell wall/membrane/envelope biogenesis	DSM28961	Serine/threonine protein kinase PrkC, regulator of stationary phase
ANKLHD_03085	COG0166	439936	0	34.534	Pgi	Glucose-6-phosphate isomerase	G	Carbohydrate transport and metabolism	DSM28961	glucose-6-phosphate isomerase
ANKLHD_03090	COG2077	441680	3.07e-60	39.49	Tpx	Peroxiredoxin	O	Posttranslational modification, protein turnover, chaperones	DSM28961	Thiol peroxidase, Tpx-type
ANKLHD_03105	COG0053	439823	1.96e-81	33.803	FieF	Divalent metal cation (Fe/Co/Zn/Cd) efflux pump	P	Inorganic ion transport and metabolism	DSM28961	Cation efflux protein cytoplasmic domain-containing protein
ANKLHD_03110	COG1132	440747	6.1e-179	31.634	MdlB	ABC-type multidrug and LPS transport system, ATPase and permease component MsbA	M	Cell wall/membrane/envelope biogenesis	DSM28961	ABC transporter ATP-binding protein
ANKLHD_03115	COG1132	440747	0	38.993	MdlB	ABC-type multidrug and LPS transport system, ATPase and permease component MsbA	M	Cell wall/membrane/envelope biogenesis	DSM28961	Multidrug ABC transporter permease
ANKLHD_03120	COG0766	440529	0	52.029	MurA	UDP-N-acetylglucosamine enolpyruvyl transferase	M	Cell wall/membrane/envelope biogenesis	DSM28961	UDP-N-acetylglucosamine 1-carboxyvinyltransferase
ANKLHD_03125	COG0583	440348	4.4e-51	24.275	LysR	DNA-binding transcriptional regulator, LysR family	K	Transcription	DSM28961	HTH lysR-type domain-containing protein
ANKLHD_03130	COG2855	442103	1.18e-85	34.043	YeiH	Uncharacterized membrane protein YeiH, induced by redox stress, UPF0324 family	S	Function unknown	DSM28961	Putative membrane protein YeiH
ANKLHD_03135	COG0254	440024	1.3e-32	44.304	RpmE	Ribosomal protein L31	J	Translation, ribosomal structure and biogenesis	DSM28961	type B 50S ribosomal protein L31
ANKLHD_03140	COG3863	443072	1.16e-16	29.06	YycO	Uncharacterized conserved protein YycO, NlpC/P60 family	S	Function unknown	DSM28961	Permuted papain-like amidase enzyme, YaeF/YiiX, C92 family
ANKLHD_03150	COG2188	441791	6.33e-43	29.004	MngR	DNA-binding transcriptional regulator, GntR family	K	Transcription	DSM28961	Transcriptional regulator, GntR family
ANKLHD_03155	COG1455	441064	2.03e-159	46.861	CelB	Phosphotransferase system cellobiose-specific component IIC	G	Carbohydrate transport and metabolism	DSM28961	Permease IIC component
ANKLHD_03165	COG3589	442808	2.51e-50	54.545	MupG	6-phospho-N-acetylmuramidase MupG, DUF871 family	M	Cell wall/membrane/envelope biogenesis	DSM28961	Outer surface protein, cellobiose operon
ANKLHD_03170	COG3589	442808	2.99e-127	54.812	MupG	6-phospho-N-acetylmuramidase MupG, DUF871 family	M	Cell wall/membrane/envelope biogenesis	DSM28961	Outer surface protein
ANKLHD_03175	COG3964	443164	2.88e-175	43.548		Predicted amidohydrolase	R	General function prediction only	DSM28961	amidohydrolase/deacetylase family metallohydrolase
ANKLHD_03180	COG1921	441524	5.25e-84	25.347	SelA	Seryl-tRNA(Sec) selenium transferase	J	Translation, ribosomal structure and biogenesis	DSM28961	L-seryl-tRNA(Sec) selenium transferase-related protein
ANKLHD_03190	COG0524	440290	1.57e-37	23.899	RbsK	Sugar or nucleoside kinase, ribokinase family	G	Carbohydrate transport and metabolism	DSM28961	2-dehydro-3-deoxygluconate kinase
ANKLHD_03205	COG3711	442925	2.76e-61	23.732	BglG	Transcriptional antiterminator	K	Transcription	DSM28961	PRD domain-containing protein
ANKLHD_03210	COG3711	442925	0.000192	24.779	BglG	Transcriptional antiterminator	K	Transcription	DSM28961	PRD domain-containing protein
ANKLHD_03240	COG0503	440269	3.64e-53	32.778	Apt	Adenine/guanine phosphoribosyltransferase or related PRPP-binding protein	F	Nucleotide transport and metabolism	DSM28961	xanthine phosphoribosyltransferase
ANKLHD_03245	COG2233	441834	1.11e-141	43.405	UraA	Xanthine/uracil permease	F	Nucleotide transport and metabolism	DSM28961	Xanthine permease
ANKLHD_03255	COG0016	439787	0	58.48	PheS	Phenylalanyl-tRNA synthetase alpha subunit	J	Translation, ribosomal structure and biogenesis	DSM28961	phenylalanine--tRNA ligase subunit alpha
ANKLHD_03260	COG0072	439842	0	42.627	PheT	Phenylalanyl-tRNA synthetase beta subunit	J	Translation, ribosomal structure and biogenesis	DSM28961	phenylalanine--tRNA ligase subunit beta
ANKLHD_03265	COG0381	440150	8.35e-41	48.673	WecB	UDP-N-acetylglucosamine 2-epimerase	M	Cell wall/membrane/envelope biogenesis	DSM28961	hypothetical protein
ANKLHD_03270	COG3039	442273	2.39e-111	35.347	IS5	Transposase and inactivated derivatives, IS5 family	X	Mobilome: prophages, transposons	DSM28961	IS5 family IS1194 transposase
ANKLHD_03275	COG0381	440150	7.01e-110	47.458	WecB	UDP-N-acetylglucosamine 2-epimerase	M	Cell wall/membrane/envelope biogenesis	DSM28961	hypothetical protein
ANKLHD_03285	COG1215	440828	2.16e-31	34.959	BcsA	Glycosyltransferase, catalytic subunit of cellulose synthase and poly-beta-1,6-N-acetylglucosamine synthase	N	Cell motility	DSM28961	hypothetical protein
ANKLHD_03290	COG1215	440828	7.39e-05	21.176	BcsA	Glycosyltransferase, catalytic subunit of cellulose synthase and poly-beta-1,6-N-acetylglucosamine synthase	N	Cell motility	DSM28961	hypothetical protein
ANKLHD_03295	COG1215	440828	0.006	15.854	BcsA	Glycosyltransferase, catalytic subunit of cellulose synthase and poly-beta-1,6-N-acetylglucosamine synthase	N	Cell motility	DSM28961	hypothetical protein
ANKLHD_03305	COG3405	442632	1.91e-42	29.612	BcsZ	Endo-1,4-beta-D-glucanase Y	G	Carbohydrate transport and metabolism	DSM28961	Glucanase
ANKLHD_03315	COG1387	440997	2.04e-23	22.179	HIS2	Histidinol phosphatase or related hydrolase of the PHP family	E	Amino acid transport and metabolism	DSM28961	Histidinol-phosphatase
ANKLHD_03320	COG3584	442803	2.12e-41	48.387	3D	3D (Asp-Asp-Asp) domain, usually in lytic transglycosylases	S	Function unknown	DSM28961	3D domain-containing protein
ANKLHD_03325	COG1162	440776	2.27e-124	42.475	RsgA	Ribosome biogenesis GTPase RsgA	J	Translation, ribosomal structure and biogenesis	DSM28961	ribosome small subunit-dependent GTPase A
ANKLHD_03330	COG0036	439806	5.46e-130	55.349	Rpe	Pentose-5-phosphate-3-epimerase	G	Carbohydrate transport and metabolism	DSM28961	ribulose-phosphate 3-epimerase
ANKLHD_03335	COG0420	440189	3.06e-56	30.531	SbcD	DNA repair exonuclease SbcCD nuclease subunit	L	Replication, recombination and repair	DSM28961	DNA double-strand break repair protein Mre11
ANKLHD_03340	COG4717	443752	3.29e-48	22.022	YhaN	Predicted ATPase SbcE/YhaN involved in DNA double-strand break repair, contains AAA domain	L	Replication, recombination and repair	DSM28961	Uncharacterized protein YhaN AAA domain-containing protein
ANKLHD_03345	COG3481	442704	7e-142	43.038	YhaM	3'-5' exoribonuclease YhaM, can participate in 23S rRNA maturation, HD superfamily	J	Translation, ribosomal structure and biogenesis	DSM28961	HD domain-containing protein
ANKLHD_03350	COG1309	440920	9.78e-05	20.755	AcrR	DNA-binding protein, AcrR family, includes nucleoid occlusion protein SlmA	K	Transcription	DSM28961	HTH tetR-type domain-containing protein
ANKLHD_03355	COG3039	442273	2.39e-111	35.347	IS5	Transposase and inactivated derivatives, IS5 family	X	Mobilome: prophages, transposons	DSM28961	IS5 family IS1194 transposase
ANKLHD_03360	COG2017	441620	1.14e-76	26.959	GalM	Galactose mutarotase or related enzyme	G	Carbohydrate transport and metabolism	DSM28961	LacX protein, plasmid
ANKLHD_03365	COG1109	440726	1.91e-107	31.59	ManB	Phosphomannomutase	G	Carbohydrate transport and metabolism	DSM28961	Phosphomannomutase
ANKLHD_03370	COG0626	440391	6.18e-170	47.15	MetC	Cystathionine beta-lyase/cystathionine gamma-synthase	E	Amino acid transport and metabolism	DSM28961	cystathionine gamma-synthase
ANKLHD_03375	COG1168	440782	0	45.352	MalY	Bifunctional PLP-dependent enzyme with beta-cystathionase and maltose regulon repressor activities	E	Amino acid transport and metabolism	DSM28961	Aspartate aminotransferase
ANKLHD_03380	COG0035	439805	1.89e-139	66.351	Upp	Uracil phosphoribosyltransferase	F	Nucleotide transport and metabolism	DSM28961	uracil phosphoribosyltransferase
ANKLHD_03390	COG0531	440297	4.85e-44	24.598	PotE	Serine and glutamate transporter AimA/YbeC, amino acid:H+ symporter family	E	Amino acid transport and metabolism	DSM28961	Amino acid permease
ANKLHD_03395	COG4717	443752	0.007	15.789	YhaN	Predicted ATPase SbcE/YhaN involved in DNA double-strand break repair, contains AAA domain	L	Replication, recombination and repair	DSM28961	hypothetical protein
ANKLHD_03400	COG0364	440133	0	44.353	Zwf	Glucose-6-phosphate 1-dehydrogenase	G	Carbohydrate transport and metabolism	DSM28961	glucose-6-phosphate dehydrogenase
ANKLHD_03405	COG3689	442905	1.85e-42	39.64	YcgQ	Uncharacterized membrane protein YcgQ, UPF0703/DUF1980 family	S	Function unknown	DSM28961	Phosphate ABC transporter substrate-binding protein
ANKLHD_03410	COG0701	440465	9.48e-77	31.313	YraQ	Arsenite and antimonite resistance protein ArsP/YraQ, UPF0718 family	P	Inorganic ion transport and metabolism	DSM28961	Permease
ANKLHD_03420	COG0050	439820	0	75.126	TufA	Translation elongation factor EF-Tu, a GTPase	J	Translation, ribosomal structure and biogenesis	DSM28961	elongation factor Tu
ANKLHD_03425	COG3464	442687	1.41e-71	29.276		Transposase	X	Mobilome: prophages, transposons	DSM28961	ISL3 family transposase
ANKLHD_03435	COG1104	440721	0	48.413	NifS	Cysteine desulfurase/Cysteine sulfinate desulfinase IscS or related enzyme, NifS family	E	Amino acid transport and metabolism	DSM28961	Cysteine desulfurase
ANKLHD_03440	COG0462	440230	9.2e-161	55.769	PrsA	Phosphoribosylpyrophosphate synthetase	E	Amino acid transport and metabolism	DSM28961	ribose-phosphate diphosphokinase
ANKLHD_03455	COG1045	440667	6.45e-83	56.364	CysE	Serine acetyltransferase	E	Amino acid transport and metabolism	DSM28961	serine O-acetyltransferase EpsC
ANKLHD_03460	COG0215	439985	0	52.754	CysS	Cysteinyl-tRNA synthetase	J	Translation, ribosomal structure and biogenesis	DSM28961	cysteine--tRNA ligase
ANKLHD_03465	COG1939	441542	5.84e-63	50.769	MrnC	23S rRNA maturation mini-RNase III	J	Translation, ribosomal structure and biogenesis	DSM28961	Mini-ribonuclease 3
ANKLHD_03470	COG4699	443734	1.4e-42	47.525		Uncharacterized conserved protein, DUF1033 domain	S	Function unknown	DSM28961	DNA binding protein, FIG046916
ANKLHD_03475	COG3560	442781	1.61e-112	58.416	FRM2	FRM2-like oxidoreductase, nitroreductase family	R	General function prediction only	DSM28961	Nitroreductase domain-containing protein
ANKLHD_03480	COG0490	440256	1.98e-22	32.877	KhtT	K+/H+ antiporter KhtSTU, c-di-AMP-binding regulatory subunit KhtT, contains RCK_C (TrkA_C) domain	P	Inorganic ion transport and metabolism	DSM28961	Transcriptional regulator, GntR family
ANKLHD_03485	COG4175	443334	0	64.781	ProV	ABC-type proline/glycine betaine transport system, ATPase component	E	Amino acid transport and metabolism	DSM28961	ABC transporter domain-containing protein
ANKLHD_03490	COG4176	443335	1.07e-144	56.318	ProW	ABC-type proline/glycine betaine transport system, permease component	E	Amino acid transport and metabolism	DSM28961	Glycine betaine/proline transport system substrate-binding protein
ANKLHD_03495	COG0270	440040	6.88e-95	30.704	Dcm	DNA-cytosine methylase Dcm or eukaryotic tRNA-C38 C5-methylase, Dcm/DNMT2/TRDMT1 family	L	Replication, recombination and repair	DSM28961	Cytosine-specific methyltransferase
ANKLHD_03505	COG4933	443960	5.88e-12	28.906		Predicted transcriptional regulator, contains an HTH and PUA-like domains	K	Transcription	DSM28961	ASCH domain-containing protein
ANKLHD_03510	COG1321	440932	1.76e-57	48.529	MntR	Mn-dependent transcriptional regulator MntR, DtxR family	K	Transcription	DSM28961	Mn-dependent transcriptional regulator MntR
ANKLHD_03515	COG1914	441518	5.62e-113	37.264	MntH	Mn2+ or Fe2+ transporter, NRAMP family	P	Inorganic ion transport and metabolism	DSM28961	Nramp family divalent metal transporter
ANKLHD_03520	COG1121	440738	6.21e-115	46.087	ZnuC	ABC-type Mn2+/Zn2+ transport system, ATPase component	P	Inorganic ion transport and metabolism	DSM28961	Manganese ABC transporter, ATP-binding protein SitB
ANKLHD_03525	COG1108	440725	1.29e-83	48.077	ZnuB	ABC-type Mn2+/Zn2+ transport system, permease component	P	Inorganic ion transport and metabolism	DSM28961	Membrane protein
ANKLHD_03530	COG0803	440566	1.18e-101	38.284	ZnuA	ABC-type Zn uptake system ZnuABC, Zn-binding component ZnuA	P	Inorganic ion transport and metabolism	DSM28961	Manganese ABC transporter, periplasmic-binding protein SitA
ANKLHD_03540	COG1131	440746	3.56e-90	38.197	RbbA	Ribosome-associated ATPase or ATPase component of an ABC-type multidrug transport system	J	Translation, ribosomal structure and biogenesis	DSM28961	Lantibiotic protection ABC transporter ATP-binding subunit
ANKLHD_03550	COG0642	440407	1.42e-16	22.764	BaeS	Signal transduction histidine kinase	T	Signal transduction mechanisms	DSM28961	histidine kinase
ANKLHD_03560	COG0441	440210	0	54.405	ThrS	Threonyl-tRNA synthetase	J	Translation, ribosomal structure and biogenesis	DSM28961	threonine--tRNA ligase
ANKLHD_03565	COG0686	440450	2.67e-44	30.245	Ald	Alanine dehydrogenase (includes sporulation protein SpoVN)	E	Amino acid transport and metabolism	DSM28961	Alanine dehydrogenase
ANKLHD_03570	COG0491	440257	2.67e-49	35.938	GloB	Glyoxylase or a related metal-dependent hydrolase, beta-lactamase superfamily II	R	General function prediction only	DSM28961	Hydroxyacylglutathione hydrolase
ANKLHD_03575	COG1199	440812	2.45e-81	26.424	DinG	Rad3-related DNA helicase DinG	L	Replication, recombination and repair	DSM28961	3'-5' exonuclease DinG
ANKLHD_03580	COG5353	444134	6.28e-14	25	YpmB	Uncharacterized conserved protein YpmB, contains C-terminal PepSY domain	S	Function unknown	DSM28961	DUF5590 domain-containing protein
ANKLHD_03585	COG0436	440205	7.48e-163	42.857	AspB	Aspartate/methionine/tyrosine aminotransferase	E	Amino acid transport and metabolism	DSM28961	Aminotransferase
ANKLHD_03590	COG3607	442825	9.75e-08	22.5		Lactoylglutathione lyase-related enzyme, vicinal oxygen chelate (VOC) family	R	General function prediction only	DSM28961	Glyoxalase family protein
ANKLHD_03595	COG0017	439788	0	51.577	AsnS	Aspartyl/asparaginyl-tRNA synthetase	J	Translation, ribosomal structure and biogenesis	DSM28961	asparagine--tRNA ligase
ANKLHD_03600	COG0726	440490	7.71e-28	28.966	PgaB	Peptidoglycan/xylan/chitin deacetylase, PgdA/NodB/CDA1 family	G	Carbohydrate transport and metabolism	DSM28961	Polysaccharide deacetylase
ANKLHD_03605	COG0251	440021	3.19e-53	49.606	RidA	Enamine deaminase RidA/Endoribonuclease Rid7C, YjgF/YER057c/UK114 family	V	Defense mechanisms	DSM28961	Endoribonuclease L-PSP
ANKLHD_03610	COG4720	443755	6.17e-15	30.337	ECF-S	Membrane component of ECF-type riboflavin transportert	H	Coenzyme transport and metabolism	DSM28961	ECF transporter S component
ANKLHD_03615	COG4720	443755	5.29e-25	36.765	ECF-S	Membrane component of ECF-type riboflavin transportert	H	Coenzyme transport and metabolism	DSM28961	ECF transporter S component
ANKLHD_03620	COG0351	440120	1.29e-102	40	ThiD	Hydroxymethylpyrimidine/phosphomethylpyrimidine kinase	H	Coenzyme transport and metabolism	DSM28961	Bifunctional hydroxymethylpyrimidine kinase/phosphomethylpyrimidine kinase
ANKLHD_03625	COG1167	440781	3.59e-131	33.333	ARO8	DNA-binding transcriptional regulator, MocR family, contains an aminotransferase domain	K	Transcription	DSM28961	Transcriptional regulator, GntR family domain / Aspartate aminotransferase
ANKLHD_03630	COG0178	439948	0	65.3	UvrA	Excinuclease UvrABC ATPase subunit	L	Replication, recombination and repair	DSM28961	excinuclease ABC subunit UvrA
ANKLHD_03635	COG1670	441276	3.64e-43	32.026	RimL	Protein N-acetyltransferase, RimJ/RimL family	J	Translation, ribosomal structure and biogenesis	DSM28961	Ribosomal-protein-S5p-alanine acetyltransferase
ANKLHD_03655	COG1266	440877	3.13e-15	32.99	YdiL	Membrane protease YdiL, CAAX protease family	O	Posttranslational modification, protein turnover, chaperones	DSM28961	Membrane-bound protease, CAAX family
ANKLHD_03660	COG0674	440438	3.01e-120	39.698	PorA	Pyruvate:ferredoxin oxidoreductase or related 2-oxoacid:ferredoxin oxidoreductase, alpha subunit	C	Energy production and conversion	DSM28961	pyruvate:ferredoxin (flavodoxin) oxidoreductase
ANKLHD_03665	COG1440	441049	2.69e-06	22.917	CelA	Phosphotransferase system cellobiose-specific component IIB	G	Carbohydrate transport and metabolism	DSM28961	PTS EIIB type-3 domain-containing protein
ANKLHD_03675	COG1624	441231	2.03e-83	50.532	CdaA	c-di-AMP synthetase, contains the diadenylate cyclase (DAC) domain	T	Signal transduction mechanisms	DSM28961	diadenylate cyclase CdaA
ANKLHD_03680	COG4856	443884	5.77e-42	29.154	YbbR	Cyclic di-AMP synthase regulator CdaR, YbbR domain	T	Signal transduction mechanisms	DSM28961	Secreted protein associated with spyDAC
ANKLHD_03685	COG1109	440726	1.13e-178	42.266	ManB	Phosphomannomutase	G	Carbohydrate transport and metabolism	DSM28961	phosphoglucosamine mutase
ANKLHD_03690	COG0446	440215	2.97e-108	35.737	Cdr	Coenzyme A disulfide reductase or related oxidoreductase, NAD(P)H-disulfide oxidoreductase family	H	Coenzyme transport and metabolism	DSM28961	NADH oxidase
ANKLHD_03695	COG2188	441791	1.68e-60	31.064	MngR	DNA-binding transcriptional regulator, GntR family	K	Transcription	DSM28961	trehalose operon repressor
ANKLHD_03700	COG0561	440327	8.04e-60	28.873	Cof	Hydroxymethylpyrimidine pyrophosphatase and other HAD family phosphatases	H	Coenzyme transport and metabolism	DSM28961	Cof-type HAD-IIB family hydrolase
ANKLHD_03705	COG1609	441217	3.37e-121	36.254	PurR	DNA-binding transcriptional regulator, LacI/PurR family	K	Transcription	DSM28961	Maltose operon transcriptional repressor MalR,LacI family
ANKLHD_03710	COG1653	441259	4.77e-20	17.067	UgpB	ABC-type glycerol-3-phosphate transport system, periplasmic component	G	Carbohydrate transport and metabolism	DSM28961	Multiple sugar ABC transporter, substrate-binding protein
ANKLHD_03715	COG1175	440788	4.03e-65	31.208	UgpA	ABC-type sugar transport system, permease component	G	Carbohydrate transport and metabolism	DSM28961	putative starch degradation products transport system permease protein AmyD
ANKLHD_03720	COG0395	440164	9.67e-80	35.563	UgpE	ABC-type glycerol-3-phosphate transport system, permease component	G	Carbohydrate transport and metabolism	DSM28961	putative starch degradation products transport system permease protein AmyC
ANKLHD_03725	COG2169	441772	8.4e-11	31.373	AdaA	Methylphosphotriester-DNA--protein-cysteine methyltransferase, contains Zn-binding and AraC-type DNA-binding domains	L	Replication, recombination and repair	DSM28961	Helix-turn-helix transcriptional regulator
ANKLHD_03730	COG0673	440437	1.05e-83	32.958	MviM	Predicted dehydrogenase	R	General function prediction only	DSM28961	Myo-inositol 2-dehydrogenase 1
ANKLHD_03735	COG1082	440699	4.17e-52	25.24	YcjR	Sugar phosphate isomerase/epimerase	G	Carbohydrate transport and metabolism	DSM28961	Inosose isomerase
ANKLHD_03740	COG0673	440437	1.24e-73	36.475	MviM	Predicted dehydrogenase	R	General function prediction only	DSM28961	Myo-inositol 2-dehydrogenase
ANKLHD_03745	COG1264	440876	6.52e-32	39.474	PtsG2	Phosphotransferase system IIB components	G	Carbohydrate transport and metabolism	DSM28961	PTS trehalose transporter subunit IIBC
ANKLHD_03750	COG1263	440875	4.41e-98	30	PtsG1	Phosphotransferase system IIC components, glucose/maltose/N-acetylglucosamine-specific	G	Carbohydrate transport and metabolism	DSM28961	PTS trehalose transporter subunit IIBC
ANKLHD_03755	COG0366	440135	2.19e-173	40.476	AmyA	Glycosidase/amylase (phosphorylase)	G	Carbohydrate transport and metabolism	DSM28961	alpha,alpha-phosphotrehalase
ANKLHD_03765	COG0078	439848	1.5e-126	49.362	ArgF	Ornithine carbamoyltransferase	E	Amino acid transport and metabolism	DSM28961	ornithine carbamoyltransferase
ANKLHD_03770	COG0078	439848	2.04e-32	47.561	ArgF	Ornithine carbamoyltransferase	E	Amino acid transport and metabolism	DSM28961	Ornithine carbamoyltransferase
ANKLHD_03775	COG0561	440327	4.34e-56	28.986	Cof	Hydroxymethylpyrimidine pyrophosphatase and other HAD family phosphatases	H	Coenzyme transport and metabolism	DSM28961	Haloacid dehalogenase-like hydrolase
ANKLHD_03780	COG0527	440293	9.09e-136	34.211	MetL1	Aspartate kinase	E	Amino acid transport and metabolism	DSM28961	aspartate kinase
ANKLHD_03785	COG0637	440402	9.65e-56	30.288	YcjU	Beta-phosphoglucomutase, HAD superfamily	G	Carbohydrate transport and metabolism	DSM28961	Hydrolase, haloacid dehalogenase-like family
ANKLHD_03790	COG3887	443095	3.35e-139	37.744	GdpP	Cyclic di-AMP phosphodiesterase GdpP, contains GGDEF-like and DHH domains	T	Signal transduction mechanisms	DSM28961	Cyclic-di-AMP phosphodiesterase
ANKLHD_03795	COG3887	443095	6.95e-57	45.255	GdpP	Cyclic di-AMP phosphodiesterase GdpP, contains GGDEF-like and DHH domains	T	Signal transduction mechanisms	DSM28961	hypothetical protein
ANKLHD_03805	COG0359	440128	2.96e-52	48.98	RplI	Ribosomal protein L9	J	Translation, ribosomal structure and biogenesis	DSM28961	50S ribosomal protein L9
ANKLHD_03810	COG0305	440074	0	55.76	DnaB	Replicative DNA helicase	L	Replication, recombination and repair	DSM28961	replicative DNA helicase
ANKLHD_03815	COG4466	443563	7.05e-16	31.169		Uncharacterized conserved protein Veg, DUF1021 family	S	Function unknown	DSM28961	Veg protein
ANKLHD_03820	COG0510	440276	9.94e-23	28.289	CotS	Thiamine kinase or a related kinase	H	Coenzyme transport and metabolism	DSM28961	Aminoglycoside phosphotransferase domain-containing protein
ANKLHD_03825	COG0220	439990	5.18e-85	36.232	TrmB	tRNA G46 N7-methylase TrmB	J	Translation, ribosomal structure and biogenesis	DSM28961	tRNA (guanosine(46)-N7)-methyltransferase TrmB
ANKLHD_03830	COG1327	440938	3.22e-81	57.237	NrdR	Transcriptional regulator NrdR, contains Zn-ribbon and ATP-cone domains	K	Transcription	DSM28961	transcriptional regulator NrdR
ANKLHD_03835	COG3611	442829	1.1e-39	20.982	DnaB2	Replication initiation and membrane attachment protein DnaB	L	Replication, recombination and repair	DSM28961	Helicase loader DnaB
ANKLHD_03840	COG1484	441093	4.34e-39	20.354	DnaC	DNA replication protein DnaC	L	Replication, recombination and repair	DSM28961	primosomal protein DnaI
ANKLHD_03845	COG0778	440541	1.05e-37	28.652	NfnB	Nitroreductase	C	Energy production and conversion	DSM28961	Oxygen-insensitive NADPH nitroreductase
ANKLHD_03860	COG1160	440774	0	58.716	Der	Double Era-like domain GTPase Der	J	Translation, ribosomal structure and biogenesis	DSM28961	ribosome biogenesis GTPase Der
ANKLHD_03865	COG3837	443048	4.45e-09	25.641		Uncharacterized conserved protein, cupin superfamily	S	Function unknown	DSM28961	Cupin type-2 domain-containing protein
ANKLHD_03870	COG0530	440296	3.73e-71	35.667	ECM27	Ca2+/Na+ antiporter	P	Inorganic ion transport and metabolism	DSM28961	Inner membrane protein YrbG, putative calcium/sodium:proton antiporter
ANKLHD_03875	COG0779	440542	2.54e-49	43.137	RimP	Ribosome maturation factor RimP	J	Translation, ribosomal structure and biogenesis	DSM28961	ribosome maturation factor RimP
ANKLHD_03880	COG0195	439965	3.87e-142	50.43	NusA	Transcription antitermination factor NusA, contains S1 and KH domains	K	Transcription	DSM28961	Transcription termination/antitermination protein NusA
ANKLHD_03885	COG2740	442042	6.29e-35	41.935	RnpM	RNase P modulator protein RnpM, YlxR/DUF448 family	A	RNA processing and modification	DSM28961	YlxR domain-containing protein
ANKLHD_03890	COG1358	440969	1.5e-31	40.625	Rpl7Ae	Ribosomal protein L7Ae or related RNA K-turn-binding protein	J	Translation, ribosomal structure and biogenesis	DSM28961	YlxQ-related RNA-binding protein
ANKLHD_03895	COG0532	440298	0	63.4	InfB	Translation initiation factor IF-2, a GTPase	J	Translation, ribosomal structure and biogenesis	DSM28961	translation initiation factor IF-2
ANKLHD_03900	COG0858	440619	1.91e-38	40.351	RbfA	Ribosome-binding factor RbfA	J	Translation, ribosomal structure and biogenesis	DSM28961	30S ribosome-binding factor RbfA
ANKLHD_03905	COG1597	441205	5.42e-51	25.658	LCB5	Phosphatidylglycerol kinase, diacylglycerol kinase family	I	Lipid transport and metabolism	DSM28961	Transcription regulator [contains diacylglycerol kinase catalytic domain]
ANKLHD_03910	COG0534	440300	9.11e-79	27.187	NorM	Na+-driven multidrug efflux pump, DinF/NorM/MATE family	V	Defense mechanisms	DSM28961	Multi antimicrobial extrusion (MATE) family transporter
ANKLHD_03915	COG0272	440042	0	51.662	Lig	NAD-dependent DNA ligase	L	Replication, recombination and repair	DSM28961	NAD-dependent DNA ligase LigA
ANKLHD_03920	COG1597	441205	3.58e-99	33.557	LCB5	Phosphatidylglycerol kinase, diacylglycerol kinase family	I	Lipid transport and metabolism	DSM28961	diacylglycerol kinase
ANKLHD_04035	COG0358	440127	3.41e-176	42.788	DnaG	DNA primase (bacterial type)	L	Replication, recombination and repair	DSM28961	DNA primase
ANKLHD_04040	COG0568	440334	4.74e-168	65.185	RpoD	DNA-directed RNA polymerase, sigma subunit (sigma70/sigma32)	K	Transcription	DSM28961	RNA polymerase sigma factor RpoD
ANKLHD_04045	COG0542	440308	0	50.657	ClpA	ATP-dependent Clp protease, ATP-binding subunit ClpA	O	Posttranslational modification, protein turnover, chaperones	DSM28961	UVR domain-containing protein
ANKLHD_04050	COG3711	442925	3.03e-09	20.253	BglG	Transcriptional antiterminator	K	Transcription	DSM28961	hypothetical protein
ANKLHD_04055	COG2801	442053	5.52e-79	45.361	InsO	Transposase InsO of transposable element IS3, Rve (retroviral integrase) family	X	Mobilome: prophages, transposons	DSM28961	IS3 family transposase
ANKLHD_04060	COG2801	442053	8.78e-06	18.667	InsO	Transposase InsO of transposable element IS3, Rve (retroviral integrase) family	X	Mobilome: prophages, transposons	DSM28961	IS3 family IS981 transposase ORF B
ANKLHD_04065	COG2963	442203	2.65e-16	25.843	InsE	Transposase InsE and inactivated derivatives	X	Mobilome: prophages, transposons	DSM28961	IS3 family IS981 transposase ORF A
ANKLHD_04080	COG1396	441006	3.67e-05	31.034	HipB	Transcriptional regulator, contains XRE-family HTH domain	K	Transcription	DSM28961	HTH cro/C1-type domain-containing protein
ANKLHD_04085	COG2963	442203	1.87e-16	26.966	InsE	Transposase InsE and inactivated derivatives	X	Mobilome: prophages, transposons	DSM28961	IS3 family IS981 transposase ORF A
ANKLHD_04090	COG2801	442053	3.29e-05	18.987	InsO	Transposase InsO of transposable element IS3, Rve (retroviral integrase) family	X	Mobilome: prophages, transposons	DSM28961	Mobile element protein
ANKLHD_04095	COG2801	442053	7.74e-58	44.667	InsO	Transposase InsO of transposable element IS3, Rve (retroviral integrase) family	X	Mobilome: prophages, transposons	DSM28961	IS3 family transposase
ANKLHD_04105	COG2274	441875	0	38.881	SunT	ABC-type bacteriocin/lantibiotic exporters, contain an N-terminal double-glycine peptidase domain	V	Defense mechanisms	DSM28961	Peptidase domain-containing ABC transporter
ANKLHD_04125	COG4808	443836	0.000264	33.333	YehR	Uncharacterized lipoprotein YehR, DUF1307 family	S	Function unknown	DSM28961	Lipoprotein
ANKLHD_04135	COG1566	441174	2.83e-05	19.588	EmrA	Multidrug resistance efflux pump EmrA	V	Defense mechanisms	DSM28961	HlyD family secretion protein
ANKLHD_04140	COG0242	440012	1.63e-45	30.481	Def	Peptide deformylase	J	Translation, ribosomal structure and biogenesis	DSM28961	peptide deformylase
ANKLHD_04145	COG0556	440322	0	69.817	UvrB	Excinuclease UvrABC helicase subunit UvrB	L	Replication, recombination and repair	DSM28961	excinuclease ABC subunit UvrB
ANKLHD_04150	COG0834	440596	1.43e-61	33.778	HisJ	ABC-type amino acid transport/signal transduction system, periplasmic component/domain	E	Amino acid transport and metabolism	DSM28961	Solute-binding protein family 3/N-terminal domain-containing protein
ANKLHD_04155	COG0834	440596	1.25e-62	34.375	HisJ	ABC-type amino acid transport/signal transduction system, periplasmic component/domain	E	Amino acid transport and metabolism	DSM28961	Amino acid ABC transporter, amino acid-binding/permease protein
ANKLHD_04160	COG1932	441535	0	54.83	SerC	Phosphoserine aminotransferase	H	Coenzyme transport and metabolism	DSM28961	3-phosphoserine/phosphohydroxythreonine transaminase
ANKLHD_04165	COG0111	439881	1.03e-74	34.266	SerA	Phosphoglycerate dehydrogenase or related dehydrogenase	H	Coenzyme transport and metabolism	DSM28961	D-3-phosphoglycerate dehydrogenase
ANKLHD_04170	COG1393	441003	1.43e-35	37.815	ArsC	Arsenate reductase or related protein, glutaredoxin family	P	Inorganic ion transport and metabolism	DSM28961	Arsenate reductase
ANKLHD_04175	COG0708	440472	3.17e-92	32.27	XthA	Exonuclease III	L	Replication, recombination and repair	DSM28961	exodeoxyribonuclease III
ANKLHD_04190	COG0143	439913	0	46.751	MetG	Methionyl-tRNA synthetase	J	Translation, ribosomal structure and biogenesis	DSM28961	methionine--tRNA ligase
ANKLHD_04195	COG4828	443856	8.57e-31	39.091		Uncharacterized membrane protein, DUF1622 family	S	Function unknown	DSM28961	DUF1622 domain-containing protein
ANKLHD_04200	COG0456	440224	1.62e-15	32.099	RimI	Ribosomal protein S18 acetylase RimI and related acetyltransferases	J	Translation, ribosomal structure and biogenesis	DSM28961	hypothetical protein
ANKLHD_04205	COG1713	441319	7.26e-39	45.536	YqeK	Diadenosine tetraphosphatase YqeK or a related HD superfamily phosphohydrolase	T	Signal transduction mechanisms	DSM28961	bis(5'-nucleosyl)-tetraphosphatase (symmetrical) YqeK
ANKLHD_04210	COG0571	440336	1.04e-94	43.534	Rnc	dsRNA-specific ribonuclease	K	Transcription	DSM28961	ribonuclease III
ANKLHD_04215	COG1196	440809	0	32.343	Smc	Chromosome segregation ATPase Smc	D	Cell cycle control, cell division, chromosome partitioning	DSM28961	chromosome segregation protein SMC
ANKLHD_04220	COG0561	440327	1.07e-64	35.496	Cof	Hydroxymethylpyrimidine pyrophosphatase and other HAD family phosphatases	H	Coenzyme transport and metabolism	DSM28961	Hydrolase (HAD superfamily)
ANKLHD_04225	COG0552	440318	3.11e-164	49	FtsY	Signal recognition particle GTPase FtsY	U	Intracellular trafficking, secretion, and vesicular transport	DSM28961	signal recognition particle-docking protein FtsY
ANKLHD_04230	COG0462	440230	0	63.259	PrsA	Phosphoribosylpyrophosphate synthetase	E	Amino acid transport and metabolism	DSM28961	ribose-phosphate diphosphokinase
ANKLHD_04235	COG2508	441998	3.57e-07	30.435	PucR	DNA-binding transcriptional regulator, PucR/PutR family	K	Transcription	DSM28961	Putative regulator
ANKLHD_04240	COG0495	440261	0	52.286	LeuS	Leucyl-tRNA synthetase	J	Translation, ribosomal structure and biogenesis	DSM28961	leucine--tRNA ligase
ANKLHD_04260	COG0463	440231	1.64e-45	30.415	WcaA	Glycosyltransferase involved in cell wall bisynthesis	M	Cell wall/membrane/envelope biogenesis	DSM28961	Bactoprenol glucosyl transferase
ANKLHD_04265	COG4918	443946	2.1e-16	30.252	YqkB	Predicted Fe-S cluster biosynthesis protein YqkB	R	General function prediction only	DSM28961	FeS cluster biogenesis domain-containing protein
ANKLHD_04270	COG0514	440280	0	47.292	RecQ	Superfamily II DNA helicase RecQ	L	Replication, recombination and repair	DSM28961	DNA helicase RecQ
ANKLHD_04275	COG1304	440915	1.39e-126	39.227	LldD	FMN-dependent dehydrogenase, includes L-lactate dehydrogenase and type II isopentenyl diphosphate isomerase	C	Energy production and conversion	DSM28961	Lactate 2-monooxygenase
ANKLHD_04280	COG1252	440864	2.05e-130	32.911	Ndh	NADH dehydrogenase, FAD-containing subunit	C	Energy production and conversion	DSM28961	NADH dehydrogenase
ANKLHD_04285	COG1564	441172	1.17e-58	37.327	ThiN	Thiamine pyrophosphokinase	H	Coenzyme transport and metabolism	DSM28961	thiamine diphosphokinase
ANKLHD_04290	COG3682	442898	3.53e-33	28.571	CopY	Transcriptional regulator, CopY/TcrY family	K	Transcription	DSM28961	CopY/TcrY family copper transport repressor
ANKLHD_04295	COG2608	442020	7.19e-21	45.588	CopZ	Copper chaperone CopZ	P	Inorganic ion transport and metabolism	DSM28961	Copper chaperone
ANKLHD_04300	COG2217	441819	0	41.584	ZntA	Cation-transporting P-type ATPase	P	Inorganic ion transport and metabolism	DSM28961	Lead, cadmium, zinc and mercury transporting ATPase Copper-translocating P-type ATPase
ANKLHD_04305	COG0772	440535	8.34e-102	38.529	FtsW	Peptodoglycan polymerase FtsW/RodA/SpoVE	D	Cell cycle control, cell division, chromosome partitioning	DSM28961	Rod shape-determining protein RodA
ANKLHD_04310	COG1440	441049	2.99e-36	45.833	CelA	Phosphotransferase system cellobiose-specific component IIB	G	Carbohydrate transport and metabolism	DSM28961	Phosphotransferase system cellobiose-specific component IIB
ANKLHD_04315	COG0488	440254	3.93e-75	25.853	Uup	ABC cassette proteins with duplicated ATPase domains, Uup/ABCF family	J	Translation, ribosomal structure and biogenesis	DSM28961	COG0488: ATPase components of ABC transporters with duplicated ATPase domains
ANKLHD_04320	COG0697	440461	4.96e-34	20.89	EamA	Amino acid export permease, drug/metabolite transporter (DMT) superfamily	E	Amino acid transport and metabolism	DSM28961	EamA family transporter
ANKLHD_04325	COG0546	440312	3.27e-29	23.077	Gph	Phosphoglycolate phosphatase, HAD superfamily	C	Energy production and conversion	DSM28961	Hydrolase, haloacid dehalogenase-like family
ANKLHD_04330	COG0446	440215	8.58e-113	39.628	Cdr	Coenzyme A disulfide reductase or related oxidoreductase, NAD(P)H-disulfide oxidoreductase family	H	Coenzyme transport and metabolism	DSM28961	Pyridine nucleotide-disulfide oxidoreductase NADH dehydrogenase
ANKLHD_04335	COG0187	439957	0	63.206	GyrB	DNA gyrase/topoisomerase IV, subunit B	L	Replication, recombination and repair	DSM28961	DNA topoisomerase (ATP-hydrolyzing) subunit B
ANKLHD_04340	COG0389	440158	1.57e-153	42.647	DinP	Nucleotidyltransferase/DNA polymerase DinP involved in DNA repair	L	Replication, recombination and repair	DSM28961	DNA polymerase IV
ANKLHD_04350	COG1989	441592	1.36e-32	32.411	GspO/PilD	Type II secretion system/type IV prepilin peptidase GspO/PulO/PilD	N	Cell motility	DSM28961	Type II secretory pathway, prepilin signal peptidase PulO related peptidase
ANKLHD_04355	COG0783	440546	8.95e-41	33.108	Dps	DNA-binding ferritin-like chromatin protein Dps	B	Chromatin structure and dynamics	DSM28961	Non-specific DNA-binding protein Dps / Iron-binding ferritin-like antioxidant protein / Ferroxidase
ANKLHD_04360	COG4483	443578	1.49e-19	54.545	YqgQ	Uncharacterized conserved protein YqgQ, DUF910 family	S	Function unknown	DSM28961	DUF910 domain-containing protein
ANKLHD_04365	COG1940	441543	2.23e-93	39.564	NagC	Sugar kinase of the NBD/HSP70 family, may contain an N-terminal HTH domain	G	Carbohydrate transport and metabolism	DSM28961	Glucokinase
ANKLHD_04370	COG0607	440372	3.19e-20	34.615	PspE	Rhodanese-related sulfurtransferase	P	Inorganic ion transport and metabolism	DSM28961	Rhodanese-related sulfurtransferase
ANKLHD_04375	COG1316	440927	6.5e-36	23.83	Cps2a	Anionic cell wall polymer biosynthesis enzyme TagV/TagU, LytR-Cps2A-Psr (LCP) family (peptidoglycan teichoic acid transferase)	M	Cell wall/membrane/envelope biogenesis	DSM28961	Transcription regulator
ANKLHD_04380	COG4632	443670	1.13e-19	29.24	NAGPA	Sugar-P-sugar glycosidase (uncovering enzyme, UCE), NAGPA superfamily	G	Carbohydrate transport and metabolism	DSM28961	Exopolysaccharide biosynthesis protein
ANKLHD_04385	COG4632	443670	2.85e-17	23.78	NAGPA	Sugar-P-sugar glycosidase (uncovering enzyme, UCE), NAGPA superfamily	G	Carbohydrate transport and metabolism	DSM28961	Phosphodiester glycosidase family protein
ANKLHD_04390	COG1217	440830	0	63.531	TypA	Predicted membrane GTPase TypA/BipA involved in stress response	T	Signal transduction mechanisms	DSM28961	translational GTPase TypA
ANKLHD_04400	COG2334	441905	1.2e-09	17.769	SrkA	Ser/Thr protein kinase RdoA involved in Cpx stress response, MazF antagonist	T	Signal transduction mechanisms	DSM28961	Aminoglycoside phosphotransferase domain-containing protein
ANKLHD_04405	COG0604	440369	2.75e-63	32.258	Qor	NADPH:quinone reductase or related Zn-dependent oxidoreductase	C	Energy production and conversion	DSM28961	Bifunctional protein: zinc-containing alcohol dehydrogenase quinone oxidoreductase ( NADPH:quinone reductase) Similar to arginate lyase
ANKLHD_04410	COG0604	440369	0.001	37.931	Qor	NADPH:quinone reductase or related Zn-dependent oxidoreductase	C	Energy production and conversion	DSM28961	hypothetical protein
ANKLHD_04415	COG0802	440565	9.02e-54	45.714	TsaE	tRNA A37 threonylcarbamoyladenosine biosynthesis protein TsaE	J	Translation, ribosomal structure and biogenesis	DSM28961	tRNA (adenosine(37)-N6)-threonylcarbamoyltransferase complex ATPase subunit type 1 TsaE
ANKLHD_04420	COG1247	440860	1.26e-19	25.595	MnaT	L-amino acid N-acyltransferase MnaT	E	Amino acid transport and metabolism	DSM28961	N-acetyltransferase domain-containing protein
ANKLHD_04425	COG1316	440927	6.05e-79	34.766	Cps2a	Anionic cell wall polymer biosynthesis enzyme TagV/TagU, LytR-Cps2A-Psr (LCP) family (peptidoglycan teichoic acid transferase)	M	Cell wall/membrane/envelope biogenesis	DSM28961	Cell envelope-associated transcriptional attenuator LytR-CpsA-Psr, subfamily F2 (As in PMID19099556)
ANKLHD_04435	COG1410	441020	4.03e-05	36.735	MetH2	Methionine synthase I, cobalamin-binding domain	E	Amino acid transport and metabolism	DSM28961	Methionine synthase activation domain
ANKLHD_04445	COG1410	441020	0	31.991	MetH2	Methionine synthase I, cobalamin-binding domain	E	Amino acid transport and metabolism	DSM28961	Methionine synthase
ANKLHD_04455	COG1234	440847	3.85e-71	32.95	ElaC	Ribonuclease BN, tRNA processing enzyme	J	Translation, ribosomal structure and biogenesis	DSM28961	Metal-dependent hydrolase
ANKLHD_04460	COG0590	440355	7.06e-70	53.901	TadA	tRNA(Arg) A34 adenosine deaminase TadA	J	Translation, ribosomal structure and biogenesis	DSM28961	tRNA adenosine(34) deaminase TadA
ANKLHD_04480	COG0350	440119	6.4e-59	38.65	AdaB	DNA repair enzyme Ada (O6-methylguanine-DNA--protein-cysteine methyltransferase)	L	Replication, recombination and repair	DSM28961	Methylated-DNA--protein-cysteine methyltransferase
ANKLHD_04485	COG5506	444257	1.45e-32	32.667	YueI	Uncharacterized conserved protein YueI, DUF2278 family	S	Function unknown	DSM28961	DUF1694 domain-containing protein
ANKLHD_04505	COG1670	441276	6.62e-42	34.932	RimL	Protein N-acetyltransferase, RimJ/RimL family	J	Translation, ribosomal structure and biogenesis	DSM28961	SSU ribosomal protein S5P alanine acetyltransferase
ANKLHD_04510	COG4109	443285	2.95e-35	36.735	YtoI	Predicted transcriptional regulator containing CBS domains	K	Transcription	DSM28961	3-hydroxyacyl-[acyl-carrier-protein] dehydratase FabZ
ANKLHD_04515	COG0618	440383	9.39e-96	33.866	NrnA	nanoRNase/pAp phosphatase, hydrolyzes c-di-AMP and oligoRNAs	A	RNA processing and modification	DSM28961	Phosphoesterase RecJ domain-containing protein
ANKLHD_04520	COG1418	441028	2.26e-11	26.923	RnaY	HD superfamily phosphodiesterase, includes HD domain of RNase Y	J	Translation, ribosomal structure and biogenesis	DSM28961	HD domain-containing protein
ANKLHD_04525	COG2030	441633	2.17e-10	19.424	MaoC	Acyl-CoA dehydratase PaaZ	I	Lipid transport and metabolism	DSM28961	3-hydroxyacyl-[acyl-carrier-protein] dehydratase FabZ
ANKLHD_04530	COG0670	440434	6.78e-55	39.726	YbhL	Integral membrane protein YbhL, putative Ca2+ regulator, Bax inhibitor (BI-1)/TMBIM family	P	Inorganic ion transport and metabolism	DSM28961	Modulator of FtsH protease
ANKLHD_04545	COG0172	439942	0	61.374	SerS	Seryl-tRNA synthetase	J	Translation, ribosomal structure and biogenesis	DSM28961	serine--tRNA ligase
ANKLHD_04550	COG4687	443722	2.88e-42	46.212		Uncharacterized conserved protein, DUF956 family	S	Function unknown	DSM28961	Putative regulator of the mannose operon, ManO
ANKLHD_04555	COG3716	442930	7.65e-145	51.316	ManZ	Phosphotransferase system, mannose/fructose/N-acetylgalactosamine-specific IID component	G	Carbohydrate transport and metabolism	DSM28961	PTS system, mannose-specific IID component
ANKLHD_04560	COG3715	442929	1.73e-72	43.966	ManY	Phosphotransferase system, mannose/fructose/N-acetylgalactosamine-specific IIC component	G	Carbohydrate transport and metabolism	DSM28961	Mannose-specific enzyme IIC component of PTS
ANKLHD_04565	COG3444	442668	5.6e-76	52.866	AgaB	Phosphotransferase system, mannose/fructose/N-acetylgalactosamine-specific component IIB	G	Carbohydrate transport and metabolism	DSM28961	PTS system mannose-specific EIIAB component
ANKLHD_04570	COG0583	440348	6.69e-34	24.227	LysR	DNA-binding transcriptional regulator, LysR family	K	Transcription	DSM28961	HTH lysR-type domain-containing protein
ANKLHD_04575	COG3548	442769	4.93e-50	41.146	TMEM175	pH-regulated proton channel, TMEM175/DUF1211 family	C	Energy production and conversion	DSM28961	Integral membrane protein
ANKLHD_04585	COG1141	440756	1.12e-11	33.846	Fer	Ferredoxin	C	Energy production and conversion	DSM28961	Ferredoxin
ANKLHD_04590	COG1388	440998	4.83e-08	15.132	LysM	LysM repeat	M	Cell wall/membrane/envelope biogenesis	DSM28961	SAG1386/EF1546 family surface-associated protein
ANKLHD_04595	COG0283	440052	3.09e-120	57.407	Cmk	Cytidylate kinase	F	Nucleotide transport and metabolism	DSM28961	(d)CMP kinase
ANKLHD_04600	COG1316	440927	1.38e-68	33.094	Cps2a	Anionic cell wall polymer biosynthesis enzyme TagV/TagU, LytR-Cps2A-Psr (LCP) family (peptidoglycan teichoic acid transferase)	M	Cell wall/membrane/envelope biogenesis	DSM28961	Cell envelope-associated transcriptional attenuator LytR-CpsA-Psr, subfamily F1 (As in PMID19099556)
ANKLHD_04605	COG3833	443045	4.4e-110	42.708	MalG	ABC-type maltose transport system, permease component MalG	G	Carbohydrate transport and metabolism	DSM28961	ABC transmembrane type-1 domain-containing protein
ANKLHD_04610	COG1175	440788	2.64e-51	28.179	UgpA	ABC-type sugar transport system, permease component	G	Carbohydrate transport and metabolism	DSM28961	Maltose/maltodextrin transport system permease protein
ANKLHD_04615	COG2182	441785	1.93e-91	30.952	MalE	Maltose-binding periplasmic protein MalE	G	Carbohydrate transport and metabolism	DSM28961	Maltose/maltodextrin ABC transporter, substrate binding periplasmic protein MalE
ANKLHD_04620	COG0366	440135	7.73e-117	31.35	AmyA	Glycosidase/amylase (phosphorylase)	G	Carbohydrate transport and metabolism	DSM28961	Glycosyl hydrolase family 13 catalytic domain-containing protein
ANKLHD_04625	COG0366	440135	3.5e-49	27.945	AmyA	Glycosidase/amylase (phosphorylase)	G	Carbohydrate transport and metabolism	DSM28961	Alpha-amylase
ANKLHD_04630	COG1609	441217	2.27e-78	28.125	PurR	DNA-binding transcriptional regulator, LacI/PurR family	K	Transcription	DSM28961	Transcriptional regulator
ANKLHD_04635	COG1653	441259	4.81e-25	20.202	UgpB	ABC-type glycerol-3-phosphate transport system, periplasmic component	G	Carbohydrate transport and metabolism	DSM28961	EF-hand domain-containing protein
ANKLHD_04640	COG4209	443357	7.48e-146	47.484	LplB	ABC-type polysaccharide transport system, permease component	G	Carbohydrate transport and metabolism	DSM28961	Putative aldouronate transport system permease protein
ANKLHD_04645	COG0395	440164	5.83e-77	33.446	UgpE	ABC-type glycerol-3-phosphate transport system, permease component	G	Carbohydrate transport and metabolism	DSM28961	ABC transmembrane type-1 domain-containing protein
ANKLHD_04650	COG5578	444317	3.67e-21	27.723	YesL	Uncharacterized membrane protein YesL	S	Function unknown	DSM28961	Integral membrane protein
ANKLHD_04655	COG0366	440135	0	44.662	AmyA	Glycosidase/amylase (phosphorylase)	G	Carbohydrate transport and metabolism	DSM28961	Alpha,alpha-phosphotrehalase
ANKLHD_04660	COG0366	440135	2.3e-89	59.732	AmyA	Glycosidase/amylase (phosphorylase)	G	Carbohydrate transport and metabolism	DSM28961	Alpha-glucosidase
ANKLHD_04665	COG0366	440135	9.37e-84	33.333	AmyA	Glycosidase/amylase (phosphorylase)	G	Carbohydrate transport and metabolism	DSM28961	Alpha-glucosidase
ANKLHD_04670	COG1554	441163	0	43.119	ATH1	Phosphatase/phosphodiesterase/kojibiose phosphorylase YcjT/PafA/Npp1, AlkP superfamily	G	Carbohydrate transport and metabolism	DSM28961	Maltose phosphorylase / Trehalose phosphorylase
ANKLHD_04675	COG0637	440402	3.05e-64	38.318	YcjU	Beta-phosphoglucomutase, HAD superfamily	G	Carbohydrate transport and metabolism	DSM28961	beta-phosphoglucomutase
ANKLHD_04680	COG1609	441217	3.67e-100	31.871	PurR	DNA-binding transcriptional regulator, LacI/PurR family	K	Transcription	DSM28961	Maltose operon transcriptional repressor MalR,LacI family
ANKLHD_04685	COG0745	440508	1.75e-70	41.463	OmpR	DNA-binding response regulator, OmpR family, contains REC and winged-helix (wHTH) domain	T	Signal transduction mechanisms	DSM28961	Two component system response regulator CiaR
ANKLHD_04690	COG5002	444026	3.04e-64	27.887	WalK	Sensor histidine kinase WalK	T	Signal transduction mechanisms	DSM28961	histidine kinase
ANKLHD_04695	COG0759	440522	1.65e-34	50.725	YidD	Membrane-anchored protein YidD, putatitve component of membrane protein insertase Oxa1/YidC/SpoIIIJ	M	Cell wall/membrane/envelope biogenesis	DSM28961	membrane protein insertion efficiency factor YidD
ANKLHD_04700	COG4591	443648	1.5e-22	21.739	LolC	ABC-type lipoprotein targeting system transmembrane component LolC/LolE	M	Cell wall/membrane/envelope biogenesis	DSM28961	ABC transporter permease protein
ANKLHD_04705	COG1136	440751	6.65e-103	42.411	LolD	ABC-type lipoprotein targeting system ATPase component LolD	M	Cell wall/membrane/envelope biogenesis	DSM28961	ABC transporter ATP-binding protein
ANKLHD_04725	COG3039	442273	6.23e-110	34.743	IS5	Transposase and inactivated derivatives, IS5 family	X	Mobilome: prophages, transposons	DSM28961	IS5 family IS1194 transposase
ANKLHD_04735	COG0513	440279	1.67e-114	35.068	SrmB	Superfamily II DNA and RNA helicase	L	Replication, recombination and repair	DSM28961	RNA helicase
ANKLHD_04740	COG0673	440437	8.44e-45	23.762	MviM	Predicted dehydrogenase	R	General function prediction only	DSM28961	Gfo/Idh/MocA-like oxidoreductase N-terminal domain-containing protein
ANKLHD_04745	COG0619	440384	3.29e-13	23.913	EcfT	ECF-type transporter transmembrane protein EcfT	H	Coenzyme transport and metabolism	DSM28961	Energy-coupling factor transporter transmembrane protein EcfT
ANKLHD_04750	COG1123	440740	1.77e-19	20.222	GsiA	ABC-type glutathione transport system ATPase component, contains duplicated ATPase domain	O	Posttranslational modification, protein turnover, chaperones	DSM28961	Energy-coupling factor transporter ATP-binding protein EcfA2
ANKLHD_04755	COG0572	440337	6.14e-95	47.291	Udk	Uridine kinase	F	Nucleotide transport and metabolism	DSM28961	uridine kinase
ANKLHD_04760	COG0280	440049	2.71e-157	47.516	Pta	Phosphotransacetylase (includes Pta, EutD and phosphobutyryltransferase)	C	Energy production and conversion	DSM28961	phosphate acetyltransferase
ANKLHD_04765	COG0561	440327	3.8e-45	24.206	Cof	Hydroxymethylpyrimidine pyrophosphatase and other HAD family phosphatases	H	Coenzyme transport and metabolism	DSM28961	Cof subfamily of IIB subfamily of haloacid dehalogenase superfamily/HAD-superfamily hydrolase, subfamily IIB
ANKLHD_04770	COG3039	442273	3.54e-111	35.045	IS5	Transposase and inactivated derivatives, IS5 family	X	Mobilome: prophages, transposons	DSM28961	IS5 family IS1194 transposase
ANKLHD_04795	COG3557	442778	6.32e-105	61.143	YgaC	NTP/NDP phosphatase, UPF0374/DUF402 family	F	Nucleotide transport and metabolism	DSM28961	DUF402 domain-containing protein
ANKLHD_04800	COG1409	441019	7.73e-09	19.298	CpdA	3',5'-cyclic AMP phosphodiesterase CpdA	T	Signal transduction mechanisms	DSM28961	Calcineurin-like phosphoesterase domain-containing protein
ANKLHD_04805	COG3209	442442	0.001	9.867	RhsA	Uncharacterized conserved protein RhsA, contains RHS repeats	R	General function prediction only	DSM28961	MucBP domain-containing protein
ANKLHD_04810	COG3039	442273	5.55e-13	28.125	IS5	Transposase and inactivated derivatives, IS5 family	X	Mobilome: prophages, transposons	DSM28961	IS982 family IS982B transposase
ANKLHD_04815	COG0262	440032	1.46e-41	38.75	FolA	Dihydrofolate reductase	H	Coenzyme transport and metabolism	DSM28961	Dihydrofolate reductase
ANKLHD_04820	COG1600	441208	1.74e-147	37.752	QueG	Epoxyqueuosine reductase QueG (queuosine biosynthesis)	J	Translation, ribosomal structure and biogenesis	DSM28961	tRNA epoxyqueuosine(34) reductase QueG
ANKLHD_04825	COG0216	439986	4.22e-95	37.11	PrfA	Protein chain release factor RF1	J	Translation, ribosomal structure and biogenesis	DSM28961	peptide chain release factor 2
ANKLHD_04830	COG2884	442130	2.77e-144	55.605	FtsE	Cell division ATPase FtsE	D	Cell cycle control, cell division, chromosome partitioning	DSM28961	cell division ATP-binding protein FtsE
ANKLHD_04835	COG2177	441780	8.57e-89	34.951	FtsX	Cell division protein FtsX	D	Cell cycle control, cell division, chromosome partitioning	DSM28961	permease-like cell division protein FtsX
ANKLHD_04840	COG0029	439800	0	40.873	NadB	Aspartate oxidase	H	Coenzyme transport and metabolism	DSM28961	L-aspartate oxidase
ANKLHD_04845	COG0157	439927	5.71e-137	48.872	NadC	Nicotinate-nucleotide pyrophosphorylase	H	Coenzyme transport and metabolism	DSM28961	carboxylating nicotinate-nucleotide diphosphorylase
ANKLHD_04855	COG0379	440148	4.04e-76	49.351	NadA	Quinolinate synthase	H	Coenzyme transport and metabolism	DSM28961	quinolinate synthase NadA
ANKLHD_04860	COG0379	440148	1.04e-43	36.567	NadA	Quinolinate synthase	H	Coenzyme transport and metabolism	DSM28961	quinolinate synthase
ANKLHD_04865	COG2188	441791	2.57e-59	27.391	MngR	DNA-binding transcriptional regulator, GntR family	K	Transcription	DSM28961	HTH gntR-type domain-containing protein
ANKLHD_04870	COG0039	439809	1.35e-153	49.186	Mdh	Malate/lactate dehydrogenase	C	Energy production and conversion	DSM28961	L-lactate dehydrogenase
ANKLHD_04875	COG1293	440904	0	43.546	RqcH	Ribosome quality control (RQC) protein RqcH, Rqc2/NEMF/Tae2 family, contains fibronectin-(FbpA) and RNA- (NFACT) binding domains	J	Translation, ribosomal structure and biogenesis	DSM28961	Rqc2-like protein RqcH
ANKLHD_04885	COG2984	442223	3.67e-115	47.331		ABC-type uncharacterized transport system, periplasmic component	R	General function prediction only	DSM28961	tryptophan ABC transporter substrate-binding protein
ANKLHD_04890	COG4120	443296	5.78e-120	50.685		ABC-type uncharacterized transport system, permease component	R	General function prediction only	DSM28961	ABC transporter permease
ANKLHD_04895	COG1101	440718	9.75e-139	53.6	PhnK	ABC-type uncharacterized transport system, ATPase component	R	General function prediction only	DSM28961	ABC transporter ATP-binding protein
ANKLHD_04905	COG0105	439875	1.66e-76	54.815	Ndk	Nucleoside diphosphate kinase	F	Nucleotide transport and metabolism	DSM28961	nucleoside-diphosphate kinase
ANKLHD_04910	COG0481	440249	0	71.906	LepA	Translation elongation factor EF-4, membrane-bound GTPase	J	Translation, ribosomal structure and biogenesis	DSM28961	translation elongation factor 4
ANKLHD_04920	COG0002	439773	6.29e-159	46.243	ArgC	N-acetyl-gamma-glutamylphosphate reductase	E	Amino acid transport and metabolism	DSM28961	N-acetyl-gamma-glutamyl-phosphate reductase
ANKLHD_04925	COG1364	440975	0	52.099	ArgJ	Bifunctional glutamate N-acetyltransferase (ornithine transacetylase) ArgJ	E	Amino acid transport and metabolism	DSM28961	bifunctional glutamate N-acetyltransferase/amino-acid acetyltransferase ArgJ
ANKLHD_04930	COG4992	444016	8.29e-179	48.656	ArgD	Acetylornithine/succinyldiaminopimelate/putrescine aminotransferase	E	Amino acid transport and metabolism	DSM28961	acetylornithine transaminase
ANKLHD_04935	COG0548	440314	1.34e-119	48.014	ArgB	N-acetylglutamate kinase	E	Amino acid transport and metabolism	DSM28961	Acetylglutamate kinase
ANKLHD_04940	COG0188	439958	0	60.25	GyrA	DNA gyrase/topoisomerase IV, subunit A	L	Replication, recombination and repair	DSM28961	DNA gyrase subunit A
ANKLHD_04945	COG1477	441086	5.07e-114	38.127	ApbE	FAD:protein FMN transferase ApbE	H	Coenzyme transport and metabolism	DSM28961	FAD:protein FMN transferase
ANKLHD_04950	COG3764	442978	2.9e-36	33.824	SrtA	Sortase (surface protein transpeptidase)	M	Cell wall/membrane/envelope biogenesis	DSM28961	Sortase A, LPXTG specific
ANKLHD_04960	COG0210	439980	0	47.131	UvrD	Superfamily I DNA or RNA helicase	L	Replication, recombination and repair	DSM28961	DNA helicase PcrA
ANKLHD_04965	COG4487	443580	1.02e-109	38.186		Uncharacterized conserved protein, contains DUF2130 domain	S	Function unknown	DSM28961	DUF2130 domain-containing protein
ANKLHD_04970	COG0130	439900	4.86e-139	46.128	TruB	tRNA U55 pseudouridine synthase TruB, may also work on U342 of tmRNA	J	Translation, ribosomal structure and biogenesis	DSM28961	tRNA pseudouridine(55) synthase TruB
ANKLHD_04975	COG0196	439966	6.73e-131	41.368	RibF	FAD synthase	H	Coenzyme transport and metabolism	DSM28961	bifunctional riboflavin kinase/FAD synthetase
ANKLHD_04980	COG0635	440400	3.07e-171	41.842	HemN	Coproporphyrinogen-III oxidase HemN (oxygen-independent) or related Fe-S oxidoreductase	H	Coenzyme transport and metabolism	DSM28961	radical SAM family heme chaperone HemW
ANKLHD_04985	COG3757	442971	4.06e-33	20.183	Acm	Lyzozyme M1 (1,4-beta-N-acetylmuramidase), GH25 family	M	Cell wall/membrane/envelope biogenesis	DSM28961	Phage lysin, glycosyl hydrolase, family 25
ANKLHD_04990	COG3884	443092	3e-84	38.272	FatA	Acyl-ACP thioesterase	I	Lipid transport and metabolism	DSM28961	3-hydroxyacyl-[acyl-carrier-protein] dehydratase FabZ
ANKLHD_04995	COG0647	440412	2.05e-106	42.126	NagD	Ribonucleotide monophosphatase NagD, HAD superfamily	F	Nucleotide transport and metabolism	DSM28961	HAD family hydrolase
ANKLHD_05000	COG4478	443575	1.03e-46	35.468		Uncharacterized membrane protein	S	Function unknown	DSM28961	COG4478, integral membrane protein
ANKLHD_05005	COG1660	441266	9.67e-168	53.979	RapZ	RNase adaptor protein RapZ for GlmZ sRNA degradation, contains a P-loop ATPase domain	T	Signal transduction mechanisms	DSM28961	RNase adapter RapZ
ANKLHD_05010	COG0391	440160	2.2e-141	43.849	CofD	Archaeal 2-phospho-L-lactate transferase/Bacterial gluconeogenesis factor, CofD/UPF0052 family	G	Carbohydrate transport and metabolism	DSM28961	Putative gluconeogenesis factor
ANKLHD_05015	COG1481	441090	9.58e-120	45.484	WhiA	DNA-binding transcriptional regulator WhiA, involved in cell division	K	Transcription	DSM28961	DNA-binding protein WhiA
ANKLHD_05025	COG0372	440141	6.22e-156	39.164	GltA	Citrate synthase	C	Energy production and conversion	DSM28961	Citrate synthase
ANKLHD_05030	COG1048	440669	0	57.27	AcnA	Aconitase A	C	Energy production and conversion	DSM28961	aconitate hydratase AcnA
ANKLHD_05035	COG0538	440304	0	55.529	Icd	Isocitrate dehydrogenase	C	Energy production and conversion	DSM28961	NADP-dependent isocitrate dehydrogenase
ANKLHD_05040	COG2843	442091	1.68e-80	32.313	CapA	Poly-gamma-glutamate biosynthesis protein CapA/YwtB (capsule formation), metallophosphatase superfamily	M	Cell wall/membrane/envelope biogenesis	DSM28961	hypothetical protein
ANKLHD_05045	COG1380	440990	4.58e-36	36.441	YohJ	Putative effector of murein hydrolase LrgA, UPF0299 family	R	General function prediction only	DSM28961	Antiholin-like protein LrgA
ANKLHD_05050	COG1346	440957	1.48e-75	41.739	LrgB	Putative effector of murein hydrolase	M	Cell wall/membrane/envelope biogenesis	DSM28961	LrgB family protein
ANKLHD_05055	COG2723	442035	0	39.696	BglB	Beta-glucosidase/6-phospho-beta-glucosidase/beta-galactosidase	G	Carbohydrate transport and metabolism	DSM28961	Beta-glucosidase
ANKLHD_05060	COG1940	441543	5.17e-75	33	NagC	Sugar kinase of the NBD/HSP70 family, may contain an N-terminal HTH domain	G	Carbohydrate transport and metabolism	DSM28961	N-acetylmannosamine kinase
ANKLHD_05065	COG0550	440316	0	53.058	TopA	DNA topoisomerase IA	L	Replication, recombination and repair	DSM28961	type I DNA topoisomerase
ANKLHD_05070	COG0187	439957	0	60.809	GyrB	DNA gyrase/topoisomerase IV, subunit B	L	Replication, recombination and repair	DSM28961	DNA topoisomerase IV subunit B
ANKLHD_05075	COG0168	439938	5.51e-82	30.822	TrkG	Trk-type K+ transport system, membrane component	P	Inorganic ion transport and metabolism	DSM28961	Trk family potassium uptake protein
ANKLHD_05080	COG0569	440335	1.86e-43	31.527	TrkA	Trk/Ktr K+ transport system regulatory component TrkA/KtrA/KtrC, RCK domain	P	Inorganic ion transport and metabolism	DSM28961	Potassium transporter Trk
ANKLHD_05085	COG0188	439958	0	41.832	GyrA	DNA gyrase/topoisomerase IV, subunit A	L	Replication, recombination and repair	DSM28961	DNA topoisomerase IV subunit A
ANKLHD_05095	COG2801	442053	8.78e-06	18.667	InsO	Transposase InsO of transposable element IS3, Rve (retroviral integrase) family	X	Mobilome: prophages, transposons	DSM28961	Mobile element protein
ANKLHD_05100	COG2801	442053	1.91e-80	45.876	InsO	Transposase InsO of transposable element IS3, Rve (retroviral integrase) family	X	Mobilome: prophages, transposons	DSM28961	IS3 family IS981 transposase
ANKLHD_05105	COG4974	443999	1.88e-23	30.973	XerD	Site-specific tyrosine recombinase XerD	L	Replication, recombination and repair	DSM28961	tyrosine-type recombinase/integrase
ANKLHD_05115	COG3039	442273	3.36e-111	35.045	IS5	Transposase and inactivated derivatives, IS5 family	X	Mobilome: prophages, transposons	DSM28961	IS5 family IS1194 transposase
ANKLHD_05120	COG1674	441280	0	57.647	FtsK	DNA segregation ATPase FtsK/SpoIIIE or related protein	D	Cell cycle control, cell division, chromosome partitioning	DSM28961	DNA translocase FtsK
ANKLHD_05125	COG1466	441075	1.4e-60	28.296	HolA	DNA polymerase III, delta subunit	L	Replication, recombination and repair	DSM28961	DNA polymerase III subunit delta
ANKLHD_05135	COG1473	441082	1.15e-167	46.842	AbgB	Metal-dependent amidase/aminoacylase/carboxypeptidase	R	General function prediction only	DSM28961	Amidohydrolase
ANKLHD_05140	COG1134	440749	1.35e-115	45.923	TagH	ABC-type polysaccharide/polyol phosphate transport system, ATPase component	G	Carbohydrate transport and metabolism	DSM28961	ATP-binding cassette domain-containing protein
ANKLHD_05145	COG1682	441288	7.42e-28	27.381	TagG	ABC-type polysaccharide/teichoic acid/polyol phosphate export permease	G	Carbohydrate transport and metabolism	DSM28961	ABC transporter permease
ANKLHD_05150	COG1682	441288	4.1e-06	35.556	TagG	ABC-type polysaccharide/teichoic acid/polyol phosphate export permease	G	Carbohydrate transport and metabolism	DSM28961	hypothetical protein
ANKLHD_05160	COG1887	441491	1.38e-53	31.308	TagB	CDP-glycerol glycerophosphotransferase, TagB/SpsB family	M	Cell wall/membrane/envelope biogenesis	DSM28961	CDP-glycerol glycerophosphotransferase family protein
ANKLHD_05165	COG1887	441491	1.34e-48	37.013	TagB	CDP-glycerol glycerophosphotransferase, TagB/SpsB family	M	Cell wall/membrane/envelope biogenesis	DSM28961	hypothetical protein
ANKLHD_05170	COG1887	441491	2.3e-77	27.027	TagB	CDP-glycerol glycerophosphotransferase, TagB/SpsB family	M	Cell wall/membrane/envelope biogenesis	DSM28961	CDP-glycerol glycerophosphotransferase family protein
ANKLHD_05175	COG0615	440380	3e-50	43.182	TagD	Glycerol-3-phosphate cytidylyltransferase, cytidylyltransferase family	M	Cell wall/membrane/envelope biogenesis	DSM28961	glycerol-3-phosphate cytidylyltransferase
ANKLHD_05180	COG0463	440231	1.36e-29	25.654	WcaA	Glycosyltransferase involved in cell wall bisynthesis	M	Cell wall/membrane/envelope biogenesis	DSM28961	Glycosyltransferase family 2 protein
ANKLHD_05200	COG1887	441491	2.17e-50	23.158	TagB	CDP-glycerol glycerophosphotransferase, TagB/SpsB family	M	Cell wall/membrane/envelope biogenesis	DSM28961	CDP-glycerol glycerophosphotransferase family protein
ANKLHD_05205	COG1887	441491	3.52e-51	24.211	TagB	CDP-glycerol glycerophosphotransferase, TagB/SpsB family	M	Cell wall/membrane/envelope biogenesis	DSM28961	CDP-glycerol glycerophosphotransferase family protein
ANKLHD_05220	COG2963	442203	1.44e-05	27.027	InsE	Transposase InsE and inactivated derivatives	X	Mobilome: prophages, transposons	DSM28961	IS3 family IS981 transposase ORF A
ANKLHD_05225	COG2801	442053	1.56e-94	38.043	InsO	Transposase InsO of transposable element IS3, Rve (retroviral integrase) family	X	Mobilome: prophages, transposons	DSM28961	IS3 family IS981 transposase ORF B
ANKLHD_05230	COG2755	442045	6.02e-06	12.632	TesA	Lysophospholipase L1 or related esterase. Includes spore coat protein LipC/YcsK	D	Cell cycle control, cell division, chromosome partitioning	DSM28961	SGNH/GDSL hydrolase family protein
ANKLHD_05235	COG0463	440231	6.35e-12	30.909	WcaA	Glycosyltransferase involved in cell wall bisynthesis	M	Cell wall/membrane/envelope biogenesis	DSM28961	Glycosyltransferase
ANKLHD_05240	COG1887	441491	2.76e-49	26.812	TagB	CDP-glycerol glycerophosphotransferase, TagB/SpsB family	M	Cell wall/membrane/envelope biogenesis	DSM28961	CDP-glycerol glycerophosphotransferase family protein
ANKLHD_05260	COG1211	440824	2.76e-52	34.483	IspD	2-C-methyl-D-erythritol 4-phosphate cytidylyltransferase	I	Lipid transport and metabolism	DSM28961	2-C-methyl-D-erythritol 4-phosphate cytidylyltransferase
ANKLHD_05265	COG0752	440515	0	65.371	GlyQ	Glycyl-tRNA synthetase, alpha subunit	J	Translation, ribosomal structure and biogenesis	DSM28961	glycine--tRNA ligase subunit alpha
ANKLHD_05270	COG0751	440514	0	41.148	GlyS	Glycyl-tRNA synthetase, beta subunit	J	Translation, ribosomal structure and biogenesis	DSM28961	Glycine--tRNA ligase beta subunit
ANKLHD_05275	COG4224	443368	1.26e-32	58.667	YnzC	Uncharacterized conserved protein YnzC, member of SOS regulon, UPF0291/DUF896 family	S	Function unknown	DSM28961	DUF896 domain-containing protein
ANKLHD_05280	COG1070	440688	0	40.202	XylB	Sugar (pentulose or hexulose) kinase	G	Carbohydrate transport and metabolism	DSM28961	Gluconokinase
ANKLHD_05285	COG0021	439792	0	58.045	TktA	Transketolase	G	Carbohydrate transport and metabolism	DSM28961	transketolase
ANKLHD_05290	COG0531	440297	8.57e-40	26.281	PotE	Serine and glutamate transporter AimA/YbeC, amino acid:H+ symporter family	E	Amino acid transport and metabolism	DSM28961	Amino acid permease
ANKLHD_05295	COG0136	439906	0	53.198	Asd	Aspartate-semialdehyde dehydrogenase	E	Amino acid transport and metabolism	DSM28961	aspartate-semialdehyde dehydrogenase
ANKLHD_05300	COG1695	441301	2.19e-28	35.644	PadR	DNA-binding transcriptional regulator, PadR family	K	Transcription	DSM28961	Transcriptional regulator, PadR family
ANKLHD_05310	COG0329	440098	6.16e-121	45.583	DapA	4-hydroxy-tetrahydrodipicolinate synthase/N-acetylneuraminate lyase	E	Amino acid transport and metabolism	DSM28961	4-hydroxy-tetrahydrodipicolinate synthase
ANKLHD_05315	COG0595	440360	0	47.112	RnjA	mRNA degradation ribonuclease J1/J2	J	Translation, ribosomal structure and biogenesis	DSM28961	Ribonuclease J
ANKLHD_05320	COG2065	441668	1.26e-91	54.494	PyrR	Pyrimidine operon attenuation protein PyrR/uracil phosphoribosyltransferase	F	Nucleotide transport and metabolism	DSM28961	bifunctional pyr operon transcriptional regulator/uracil phosphoribosyltransferase PyrR
ANKLHD_05325	COG2233	441834	7.85e-135	39.421	UraA	Xanthine/uracil permease	F	Nucleotide transport and metabolism	DSM28961	Uracil permease PyrP
ANKLHD_05330	COG0540	440306	1.68e-152	45.066	PyrB	Aspartate carbamoyltransferase, catalytic subunit	F	Nucleotide transport and metabolism	DSM28961	aspartate carbamoyltransferase catalytic subunit
ANKLHD_05335	COG0505	440271	0	57.66	CarA	Carbamoylphosphate synthase small subunit	E	Amino acid transport and metabolism	DSM28961	carbamoyl phosphate synthase small subunit
ANKLHD_05340	COG0458	440226	0	50.091	CarB	Carbamoylphosphate synthase large subunit	E	Amino acid transport and metabolism	DSM28961	carbamoyl-phosphate synthase large subunit
ANKLHD_05345	COG2217	441819	0	37.414	ZntA	Cation-transporting P-type ATPase	P	Inorganic ion transport and metabolism	DSM28961	Lead, cadmium, zinc and mercury transporting ATPase Copper-translocating P-type ATPase
ANKLHD_05350	COG0543	440309	3.03e-71	36.68	Mcr1	NAD(P)H-flavin reductase	H	Coenzyme transport and metabolism	DSM28961	dihydroorotate dehydrogenase electron transfer subunit
ANKLHD_05355	COG0167	439937	6.19e-118	39.867	PyrD	Dihydroorotate dehydrogenase	F	Nucleotide transport and metabolism	DSM28961	dihydroorotate dehydrogenase
ANKLHD_05360	COG0284	440053	5.04e-105	42.982	PyrF	Orotidine-5'-phosphate decarboxylase	F	Nucleotide transport and metabolism	DSM28961	orotidine-5'-phosphate decarboxylase
ANKLHD_05365	COG3599	442818	7.82e-19	37.5	DivIVA	Cell division septum initiation protein DivIVA, interacts with FtsZ and MinD	D	Cell cycle control, cell division, chromosome partitioning	DSM28961	cell division regulator GpsB
ANKLHD_05375	COG0116	439886	0	47.861	RlmL	RNA guanine methylase, includes 23S rRNA G2445 N2-methylase RlmL and tRNA-G6 N2-methylase Trm14	J	Translation, ribosomal structure and biogenesis	DSM28961	THUMP domain-containing protein
ANKLHD_05385	COG0152	439922	7e-108	47.257	PurC	Phosphoribosylaminoimidazole-succinocarboxamide synthase	F	Nucleotide transport and metabolism	DSM28961	phosphoribosylaminoimidazolesuccinocarboxamide synthase
ANKLHD_05390	COG0047	439817	7.43e-104	37.692	PurL2	Phosphoribosylformylglycinamidine (FGAM) synthase, glutamine amidotransferase domain	F	Nucleotide transport and metabolism	DSM28961	phosphoribosylformylglycinamidine synthase
ANKLHD_05395	COG5272	444084	2.93e-19	53.623	UBI4	Ubiquitin	O	Posttranslational modification, protein turnover, chaperones	DSM28961	PfpUB Plasmodium falciparum polyubiquitin
ANKLHD_05405	COG4607	443657	2.2e-134	46.032	CeuA	ABC-type enterochelin transport system, periplasmic component	P	Inorganic ion transport and metabolism	DSM28961	Periplasmic binding protein
ANKLHD_05410	COG4604	443654	2.36e-151	57.2	CeuD	ABC-type enterochelin transport system, ATPase component	P	Inorganic ion transport and metabolism	DSM28961	Iron compound ABC uptake transporter ATP-binding protein
ANKLHD_05415	COG4605	443655	1.16e-121	50.512	CeuC	ABC-type enterochelin transport system, permease component	P	Inorganic ion transport and metabolism	DSM28961	Iron compound ABC uptake transporter permease protein
ANKLHD_05420	COG4606	443656	6.57e-146	50.314	CeuB	ABC-type enterochelin transport system, permease component	P	Inorganic ion transport and metabolism	DSM28961	Iron compound ABC uptake transporter permease protein
ANKLHD_05425	COG2003	441606	3.19e-94	42.991	RadC	DNA repair protein RadC, contains a helix-hairpin-helix DNA-binding motif	L	Replication, recombination and repair	DSM28961	DNA repair protein RadC
ANKLHD_05430	COG2071	441674	6.38e-82	38.532	PuuD	Gamma-glutamyl-gamma-aminobutyrate hydrolase PuuD (putrescine degradation), contains GATase1-like domain	E	Amino acid transport and metabolism	DSM28961	Glutamine amidotransferase, class I
ANKLHD_05435	COG2344	441913	6.31e-96	47.393	Rex	NADH/NAD ratio-sensing transcriptional regulator Rex	K	Transcription	DSM28961	redox-sensing transcriptional repressor Rex
ANKLHD_05440	COG0488	440254	0	47.61	Uup	ABC cassette proteins with duplicated ATPase domains, Uup/ABCF family	J	Translation, ribosomal structure and biogenesis	DSM28961	ABC-F type ribosomal protection protein
ANKLHD_05445	COG0562	440328	0	55.795	Glf	UDP-galactopyranose mutase	M	Cell wall/membrane/envelope biogenesis	DSM28961	UDP-galactopyranose mutase
ANKLHD_05450	COG0461	440229	2.55e-81	40.394	PyrE	Orotate phosphoribosyltransferase	F	Nucleotide transport and metabolism	DSM28961	Orotate phosphoribosyltransferase
ANKLHD_05455	COG0044	439814	0	48.946	AllB	Dihydroorotase or related cyclic amidohydrolase	F	Nucleotide transport and metabolism	DSM28961	dihydroorotase
ANKLHD_05460	COG4493	443582	1.01e-83	46.97	YktB	Uncharacterized conserved protein YktB, UPF0637 family	S	Function unknown	DSM28961	DUF1054 domain-containing protein
ANKLHD_05465	COG1897	441501	0	57.003	MetA	Homoserine O-succinyltransferase	E	Amino acid transport and metabolism	DSM28961	homoserine O-succinyltransferase
ANKLHD_05470	COG3589	442808	7.84e-141	37.989	MupG	6-phospho-N-acetylmuramidase MupG, DUF871 family	M	Cell wall/membrane/envelope biogenesis	DSM28961	DUF871 domain-containing protein
ANKLHD_05475	COG2103	441706	2.86e-178	56.229	MurQ	N-acetylmuramic acid 6-phosphate (MurNAc-6-P) etherase	M	Cell wall/membrane/envelope biogenesis	DSM28961	N-acetylmuramic acid 6-phosphate etherase
ANKLHD_05480	COG1263	440875	1.21e-83	26.069	PtsG1	Phosphotransferase system IIC components, glucose/maltose/N-acetylglucosamine-specific	G	Carbohydrate transport and metabolism	DSM28961	PTS system, sucrose-specific IIB component / PTS system, sucrose-specific IIC component
ANKLHD_05485	COG1737	441343	9.5e-74	33.688	RpiR	DNA-binding transcriptional regulator, MurR/RpiR family, contains HTH and SIS domains	K	Transcription	DSM28961	Sialic acid utilization regulator, RpiR family
ANKLHD_05490	COG3935	443136	3.16e-23	35.556	DnaD	DNA replication protein DnaD	L	Replication, recombination and repair	DSM28961	Chromosome replication initiation protein dnaD
ANKLHD_05495	COG0177	439947	1.86e-112	54.872	Nth	Endonuclease III	L	Replication, recombination and repair	DSM28961	endonuclease III
ANKLHD_05500	COG2384	441950	1.84e-107	50.218	TrmK	tRNA A22 N1-methylase	J	Translation, ribosomal structure and biogenesis	DSM28961	Putative tRNA-m1A22 methylase
ANKLHD_05505	COG0327	440096	9.24e-84	34.921	NIF3	Putative GTP cyclohydrolase 1 type 2, NIF3 family	H	Coenzyme transport and metabolism	DSM28961	Nif3-like dinuclear metal center hexameric protein
ANKLHD_05515	COG1309	440920	2.4e-08	28.571	AcrR	DNA-binding protein, AcrR family, includes nucleoid occlusion protein SlmA	K	Transcription	DSM28961	Transcriptional regulator, TetR family
ANKLHD_05520	COG0561	440327	6.6e-69	33.208	Cof	Hydroxymethylpyrimidine pyrophosphatase and other HAD family phosphatases	H	Coenzyme transport and metabolism	DSM28961	sugar-phosphatase
ANKLHD_05525	COG1078	440696	6.2e-159	40.098	YdhJ	HD superfamily phosphohydrolase	R	General function prediction only	DSM28961	Deoxyguanosinetriphosphate triphosphohydrolase
ANKLHD_05530	COG1071	440689	2.66e-132	39.938	AcoA	TPP-dependent pyruvate or acetoin dehydrogenase subunit alpha	C	Energy production and conversion	DSM28961	Pyruvate dehydrogenase E1 component alpha subunit
ANKLHD_05535	COG0022	439793	1.91e-157	47.988	AcoB	Pyruvate/2-oxoglutarate/acetoin dehydrogenase complex, dehydrogenase (E1) component, beta subunit	C	Energy production and conversion	DSM28961	Acetoin dehydrogenase E1 component beta-subunit
ANKLHD_05540	COG4506	443587	8.36e-11	21.97	YwiB	Uncharacterized beta-barrel protein YwiB, DUF1934 family	S	Function unknown	DSM28961	DUF1934 domain-containing protein
ANKLHD_05545	COG0150	439920	0	56.977	PurM	Phosphoribosylaminoimidazole (AIR) synthetase	F	Nucleotide transport and metabolism	DSM28961	Phosphoribosylformylglycinamidine cyclo-ligase
ANKLHD_05550	COG0299	440068	1.15e-96	42.781	PurN	Folate-dependent phosphoribosylglycinamide formyltransferase PurN	F	Nucleotide transport and metabolism	DSM28961	phosphoribosylglycinamide formyltransferase
ANKLHD_05555	COG3265	442496	3.4e-05	40.625	GntK	Gluconate kinase	G	Carbohydrate transport and metabolism	DSM28961	DNA topology modulation protein FlaR, putative
ANKLHD_05560	COG1853	441458	5.55e-07	20.548	RutF	FMN reductase RutF, DIM6/NTAB family	C	Energy production and conversion	DSM28961	Flavin reductase like domain-containing protein
ANKLHD_05570	COG0351	440120	1.03e-123	52.119	ThiD	Hydroxymethylpyrimidine/phosphomethylpyrimidine kinase	H	Coenzyme transport and metabolism	DSM28961	Phosphomethylpyrimidine kinase
ANKLHD_05575	COG2145	441748	4.39e-123	45.522	ThiM	Hydroxyethylthiazole kinase, sugar kinase family	H	Coenzyme transport and metabolism	DSM28961	hydroxyethylthiazole kinase
ANKLHD_05580	COG0352	440121	3.22e-58	42.484	ThiE	Thiamine monophosphate synthase	H	Coenzyme transport and metabolism	DSM28961	Thiamine-phosphate synthase
ANKLHD_05585	COG0819	440581	3.33e-53	36.073	TenA	Aminopyrimidine aminohydrolase TenA (thiamine salvage pathway)	H	Coenzyme transport and metabolism	DSM28961	Aminopyrimidine aminohydrolase
ANKLHD_05590	COG4732	443766	1.53e-40	41.875	ThiW	Membrane component ThiW of ECF-type thiazole transporter	H	Coenzyme transport and metabolism	DSM28961	energy coupling factor transporter S component ThiW
ANKLHD_05595	COG2145	441748	8.57e-85	35.458	ThiM	Hydroxyethylthiazole kinase, sugar kinase family	H	Coenzyme transport and metabolism	DSM28961	hydroxyethylthiazole kinase
ANKLHD_05600	COG0352	440121	4.97e-84	45.05	ThiE	Thiamine monophosphate synthase	H	Coenzyme transport and metabolism	DSM28961	Thiamine-phosphate synthase
ANKLHD_05605	COG2364	441931	1.61e-18	24.878	YczE	Membrane protein possibly involved in the transport of sulfur-containing compounds	R	General function prediction only	DSM28961	Sugar specific permease
ANKLHD_05610	COG3039	442273	2.64e-111	35.347	IS5	Transposase and inactivated derivatives, IS5 family	X	Mobilome: prophages, transposons	DSM28961	IS5 family IS1194 transposase
ANKLHD_05615	COG1502	441111	3.07e-152	43.164	Cls	Phosphatidylserine/phosphatidylglycerophosphate/cardiolipin synthase	I	Lipid transport and metabolism	DSM28961	cardiolipin synthase
ANKLHD_05620	COG0516	440282	9.13e-98	32.602	GuaB	IMP dehydrogenase/GMP reductase	F	Nucleotide transport and metabolism	DSM28961	GMP reductase
ANKLHD_05625	COG2271	441872	7.94e-52	24.093	UhpC	Sugar phosphate permease	G	Carbohydrate transport and metabolism	DSM28961	Transporter, MFS superfamily
ANKLHD_05630	COG0228	439998	6.83e-50	59.74	RpsP	Ribosomal protein S16	J	Translation, ribosomal structure and biogenesis	DSM28961	30S ribosomal protein S16
ANKLHD_05635	COG1837	441442	1.4e-25	43.243	YlqC	Predicted RNA-binding protein YlqC, contains KH domain, UPF0109 family	R	General function prediction only	DSM28961	RNA-binding protein KhpA
ANKLHD_05640	COG3666	442883	7.67e-09	41.176		Transposase, IS1182 family	X	Mobilome: prophages, transposons	DSM28961	IS5/IS1182 family transposase
ANKLHD_05645	COG3666	442883	3.73e-39	36.634		Transposase, IS1182 family	X	Mobilome: prophages, transposons	DSM28961	IS1182 family transposase
ANKLHD_05650	COG0806	440569	7.34e-56	38.372	RimM	Ribosomal 30S subunit maturation factor RimM, required for 16S rRNA processing	J	Translation, ribosomal structure and biogenesis	DSM28961	ribosome maturation factor RimM
ANKLHD_05655	COG0336	440105	5.82e-152	55.372	TrmD	tRNA G37 N-methylase TrmD	J	Translation, ribosomal structure and biogenesis	DSM28961	tRNA (guanosine(37)-N1)-methyltransferase TrmD
ANKLHD_05660	COG0546	440312	1.97e-33	28.108	Gph	Phosphoglycolate phosphatase, HAD superfamily	C	Energy production and conversion	DSM28961	Hydrolase, haloacid dehalogenase-like family
ANKLHD_05665	COG4835	443863	2.93e-44	53.543		Uncharacterized conserved protein, DUF1149 family	S	Function unknown	DSM28961	Transposase
ANKLHD_05670	COG1307	440918	2.02e-102	38.71	DegV	Fatty acid-binding protein DegV	I	Lipid transport and metabolism	DSM28961	DegV family protein
ANKLHD_05675	COG0289	440058	7.58e-105	40.076	DapB	4-hydroxy-tetrahydrodipicolinate reductase	E	Amino acid transport and metabolism	DSM28961	4-hydroxy-tetrahydrodipicolinate reductase
ANKLHD_05680	COG0617	440382	2.49e-97	42.049	PcnB	tRNA nucleotidyltransferase (CCA-adding enzyme)/poly(A) polymerase	J	Translation, ribosomal structure and biogenesis	DSM28961	CCA tRNA nucleotidyltransferase
ANKLHD_05685	COG0617	440382	0.000139	21.429	PcnB	tRNA nucleotidyltransferase (CCA-adding enzyme)/poly(A) polymerase	J	Translation, ribosomal structure and biogenesis	DSM28961	hypothetical protein
ANKLHD_05690	COG0488	440254	0	39.89	Uup	ABC cassette proteins with duplicated ATPase domains, Uup/ABCF family	J	Translation, ribosomal structure and biogenesis	DSM28961	ABC transporter domain-containing protein
ANKLHD_05695	COG0207	439977	3.77e-87	31.56	ThyA	Thymidylate synthase	F	Nucleotide transport and metabolism	DSM28961	thymidylate synthase
ANKLHD_05700	COG2966	442206	5.79e-55	32.389	YjjP	Succinate/dicarboxylate transporter YjjP, DUF1212 family	C	Energy production and conversion	DSM28961	Integral membrane protein
ANKLHD_05705	COG3610	442828	1.89e-26	34.667	YjjB	Succinate/dicarboxylate exporter YjjB, DUF3815 family	C	Energy production and conversion	DSM28961	Integral membrane protein
ANKLHD_05710	COG0620	440385	9.66e-141	39.64	MetE	Methionine synthase II (cobalamin-independent)	E	Amino acid transport and metabolism	DSM28961	5-methyltetrahydropteroyltriglutamate--homocysteine S-methyltransferase
ANKLHD_05715	COG0407	440176	4.9e-14	21.229	HemE	Uroporphyrinogen-III decarboxylase HemE	H	Coenzyme transport and metabolism	DSM28961	Uroporphyrinogen decarboxylase (URO-D) domain-containing protein
ANKLHD_05720	COG0834	440596	1.16e-31	26.749	HisJ	ABC-type amino acid transport/signal transduction system, periplasmic component/domain	E	Amino acid transport and metabolism	DSM28961	Solute-binding protein family 3/N-terminal domain-containing protein
ANKLHD_05725	COG0765	440528	1.53e-50	34.513	HisM	ABC-type amino acid transport system, permease component	E	Amino acid transport and metabolism	DSM28961	ABC transmembrane type-1 domain-containing protein
ANKLHD_05730	COG0765	440528	1.37e-53	34.389	HisM	ABC-type amino acid transport system, permease component	E	Amino acid transport and metabolism	DSM28961	ABC transmembrane type-1 domain-containing protein
ANKLHD_05735	COG1126	440743	3.62e-162	60.744	GlnQ	ABC-type polar amino acid transport system, ATPase component	E	Amino acid transport and metabolism	DSM28961	ABC transporter domain-containing protein
ANKLHD_05740	COG1028	440651	1.17e-74	40.476	FabG	NAD(P)-dependent dehydrogenase, short-chain alcohol dehydrogenase family	I	Lipid transport and metabolism	DSM28961	3-oxoacyl-[acyl-carrier protein] reductase
ANKLHD_05745	COG1368	440979	8.16e-137	31.094	MdoB	Phosphoglycerol transferase MdoB/OpgB, AlkP superfamily	M	Cell wall/membrane/envelope biogenesis	DSM28961	Sulfatase N-terminal domain-containing protein
ANKLHD_05750	COG1092	440709	7.2e-91	32.668	RlmK	23S rRNA G2069 N7-methylase RlmK or C1962 C5-methylase RlmI	J	Translation, ribosomal structure and biogenesis	DSM28961	S-adenosylmethionine-dependent methyltransferase domain-containing protein
ANKLHD_05755	COG0710	440474	1.98e-65	38.034	AroD	3-dehydroquinate dehydratase, type I	E	Amino acid transport and metabolism	DSM28961	3-dehydroquinate dehydratase
ANKLHD_05760	COG1072	440690	7.73e-148	49.02	CoaA	Pantothenate kinase	H	Coenzyme transport and metabolism	DSM28961	type I pantothenate kinase
ANKLHD_05765	COG2755	442045	1.33e-26	24.194	TesA	Lysophospholipase L1 or related esterase. Includes spore coat protein LipC/YcsK	D	Cell cycle control, cell division, chromosome partitioning	DSM28961	SGNH hydrolase-type esterase domain-containing protein
ANKLHD_05770	COG2813	442062	3.68e-71	38.144	RsmC	16S rRNA G1207 or 23S rRNA G1835 methylase RsmC/RlmG	J	Translation, ribosomal structure and biogenesis	DSM28961	Ribosomal RNA small subunit methyltransferase C
ANKLHD_05775	COG2271	441872	2.2e-45	25.255	UhpC	Sugar phosphate permease	G	Carbohydrate transport and metabolism	DSM28961	Major facilitator superfamily (MFS) profile domain-containing protein
ANKLHD_05780	COG1473	441082	7.67e-32	52.174	AbgB	Metal-dependent amidase/aminoacylase/carboxypeptidase	R	General function prediction only	DSM28961	hypothetical protein
ANKLHD_05785	COG1473	441082	3.16e-121	40.411	AbgB	Metal-dependent amidase/aminoacylase/carboxypeptidase	R	General function prediction only	DSM28961	Amidohydrolase
ANKLHD_05790	COG1309	440920	4.4e-20	22.93	AcrR	DNA-binding protein, AcrR family, includes nucleoid occlusion protein SlmA	K	Transcription	DSM28961	HTH tetR-type domain-containing protein
ANKLHD_05795	COG3581	442800	0	49.383		Predicted nucleotide-binding protein, sugar kinase/HSP70/actin superfamily	R	General function prediction only	DSM28961	2-hydroxyglutaryl-CoA dehydratase
ANKLHD_05800	COG3654	442871	8.16e-06	53.571	Doc	Prophage maintenance system killer protein	X	Mobilome: prophages, transposons	DSM28961	Fido domain-containing protein
ANKLHD_05805	COG0620	440385	8.8e-67	21.693	MetE	Methionine synthase II (cobalamin-independent)	E	Amino acid transport and metabolism	DSM28961	5-methyltetrahydropteroyltriglutamate--homocysteine methyltransferase
ANKLHD_05810	COG2378	441945	4.74e-09	20.968	YobV	Predicted DNA-binding transcriptional regulator YobV, contains HTH and WYL domains	K	Transcription	DSM28961	WYL domain-containing protein
ANKLHD_05815	COG4283	443424	7.97e-70	40	DfsB	Uncharacterized conserved protein DfsB/IRC4, DUF1706 (PF08020) domain	R	General function prediction only	DSM28961	ClbS/DfsB family four-helix bundle protein
ANKLHD_05820	COG4832	443860	1.81e-108	47.847	MA1133	Cyclopropanoid cyclopropyl hydrolase, GyrI-like domain	V	Defense mechanisms	DSM28961	GyrI-like small molecule binding domain-containing protein
ANKLHD_05825	COG1533	441142	9.84e-85	33.333	SplB	DNA thymine dimer repair photolyase	L	Replication, recombination and repair	DSM28961	hypothetical protein
ANKLHD_05830	COG3575	442795	1.78e-66	42.484		Predicted nucleotidyltransferase	R	General function prediction only	DSM28961	Nucleotidyltransferase family protein
ANKLHD_05840	COG0492	440258	1.63e-78	33.871	TrxB	Thioredoxin reductase	O	Posttranslational modification, protein turnover, chaperones	DSM28961	Ferredoxin--NADP reductase
ANKLHD_05845	COG2723	442035	0	42.641	BglB	Beta-glucosidase/6-phospho-beta-glucosidase/beta-galactosidase	G	Carbohydrate transport and metabolism	DSM28961	6-phospho-beta-glucosidase
ANKLHD_05850	COG1455	441064	2.05e-47	25.287	CelB	Phosphotransferase system cellobiose-specific component IIC	G	Carbohydrate transport and metabolism	DSM28961	PTS sugar transporter subunit IIC
ANKLHD_05855	COG1455	441064	3.73e-72	47.368	CelB	Phosphotransferase system cellobiose-specific component IIC	G	Carbohydrate transport and metabolism	DSM28961	PTS sugar transporter subunit IIC
ANKLHD_05860	COG1737	441343	2.85e-46	27.239	RpiR	DNA-binding transcriptional regulator, MurR/RpiR family, contains HTH and SIS domains	K	Transcription	DSM28961	HTH rpiR-type domain-containing protein
ANKLHD_05865	COG0679	440443	1.62e-35	24.675	YfdV	Predicted permease, AEC (auxin efflux carrier) family	R	General function prediction only	DSM28961	Permease
ANKLHD_05870	COG0656	440421	4.67e-121	55.825	ARA1	Aldo/keto reductase, related to diketogulonate reductase	Q	Secondary metabolites biosynthesis, transport and catabolism	DSM28961	NADP-dependent oxidoreductase domain-containing protein
ANKLHD_05875	COG0656	440421	4.05e-10	46.429	ARA1	Aldo/keto reductase, related to diketogulonate reductase	Q	Secondary metabolites biosynthesis, transport and catabolism	DSM28961	aldo/keto reductase
ANKLHD_05880	COG0169	439939	1.01e-113	43.75	AroE	Shikimate 5-dehydrogenase	E	Amino acid transport and metabolism	DSM28961	Shikimate dehydrogenase (NADP(+))
ANKLHD_05885	COG4333	443474	6.68e-35	31.169		Uncharacterized conserved protein, DUF1643 domain	S	Function unknown	DSM28961	DUF1643 domain-containing protein
ANKLHD_05890	COG0337	440106	8.69e-145	42.7	AroB	3-dehydroquinate synthetase	E	Amino acid transport and metabolism	DSM28961	3-dehydroquinate synthase
ANKLHD_05895	COG0426	440195	1.98e-36	37.931	NorV	Flavorubredoxin	C	Energy production and conversion	DSM28961	Flavodoxin-like domain-containing protein
ANKLHD_05900	COG0426	440195	7.21e-86	37.838	NorV	Flavorubredoxin	C	Energy production and conversion	DSM28961	hypothetical protein
ANKLHD_05905	COG3316	442545	9.75e-91	46.635	Rve	Transposase (or an inactivated derivative), DDE domain	X	Mobilome: prophages, transposons	DSM28961	IS6 family IS1297 transposase
ANKLHD_05910	COG1364	440975	3.41e-91	42.609	ArgJ	Bifunctional glutamate N-acetyltransferase (ornithine transacetylase) ArgJ	E	Amino acid transport and metabolism	DSM28961	Arginine biosynthesis bifunctional protein ArgJ
ANKLHD_05915	COG0082	439852	3.56e-145	46.199	AroC	Chorismate synthase	E	Amino acid transport and metabolism	DSM28961	chorismate synthase
ANKLHD_05920	COG0287	440056	6.61e-103	35.714	TyrA	Prephenate dehydrogenase	E	Amino acid transport and metabolism	DSM28961	hypothetical protein
ANKLHD_05925	COG0128	439898	0	43.458	AroA	5-enolpyruvylshikimate-3-phosphate synthase	E	Amino acid transport and metabolism	DSM28961	3-phosphoshikimate 1-carboxyvinyltransferase
ANKLHD_05930	COG1955	441558	0.009	12.632	ArlJ	Archaellum membrane component ArlJ/FlaJ	N	Cell motility	DSM28961	Yip1 domain-containing protein
ANKLHD_05940	COG3039	442273	2.39e-111	35.347	IS5	Transposase and inactivated derivatives, IS5 family	X	Mobilome: prophages, transposons	DSM28961	IS5 family IS1194 transposase
ANKLHD_05945	COG0219	439989	4.89e-85	49.686	TrmL	tRNA(Leu) C34 or U34 (ribose-2'-O)-methylase TrmL, contains SPOUT domain	J	Translation, ribosomal structure and biogenesis	DSM28961	Putative tRNA (cytidine(34)-2'-O)-methyltransferase
ANKLHD_05950	COG0406	440175	9.02e-56	33.333	PhoE	Broad specificity phosphatase PhoE	G	Carbohydrate transport and metabolism	DSM28961	Phosphoglycerate mutase family 5
ANKLHD_05955	COG0507	440273	3.63e-127	31.646	RecD	ATPase/5'-3' helicase helicase subunit RecD of the DNA repair enzyme RecBCD (exonuclease V)	L	Replication, recombination and repair	DSM28961	ATP-dependent RecD-like DNA helicase
ANKLHD_05965	COG2249	441850	9.39e-29	32.039	MdaB	Putative NADPH-quinone reductase (modulator of drug activity B)	R	General function prediction only	DSM28961	NAD(P)H-dependent oxidoreductase
ANKLHD_05975	COG2801	442053	1.91e-80	45.876	InsO	Transposase InsO of transposable element IS3, Rve (retroviral integrase) family	X	Mobilome: prophages, transposons	DSM28961	IS3 family transposase
ANKLHD_05980	COG2801	442053	8.78e-06	18.667	InsO	Transposase InsO of transposable element IS3, Rve (retroviral integrase) family	X	Mobilome: prophages, transposons	DSM28961	Mobile element protein
ANKLHD_05985	COG2963	442203	2.65e-16	25.843	InsE	Transposase InsE and inactivated derivatives	X	Mobilome: prophages, transposons	DSM28961	IS3 family IS981 transposase ORF A
ANKLHD_05995	COG3668	442885	0.000127	23.864	ParE	Plasmid stabilization system protein ParE	X	Mobilome: prophages, transposons	DSM28961	Type II toxin-antitoxin system RelE/ParE family toxin
ANKLHD_06000	COG3077	442311	5.06e-11	25.556	RelB	Antitoxin component of the RelBE or YafQ-DinJ toxin-antitoxin module	V	Defense mechanisms	DSM28961	DNA-damage-inducible protein J
ANKLHD_06005	COG0727	440491	9.33e-26	31.148	YkgJ	Uncharacterized protein YkgJ, contains CxxCxxCC motif	R	General function prediction only	DSM28961	Fe-S-cluster oxidoreductase
ANKLHD_06010	COG0268	440038	8.9e-23	56.471	RpsT	Ribosomal protein S20	J	Translation, ribosomal structure and biogenesis	DSM28961	30S ribosomal protein S20
ANKLHD_06015	COG4129	443305	3.83e-25	24.706	YgaE	Predicted membrane transporter YgaE, aromatic acid exporter family	R	General function prediction only	DSM28961	FUSC family protein
ANKLHD_06020	COG2188	441791	9.79e-80	39.056	MngR	DNA-binding transcriptional regulator, GntR family	K	Transcription	DSM28961	UbiC transcription regulator-associated
ANKLHD_06025	COG2956	442196	3.34e-24	25.94	LapB	Lipopolysaccharide biosynthesis regulator YciM/LapB, contains six TPR domains and a C-terminal metal-binding domain	M	Cell wall/membrane/envelope biogenesis	DSM28961	Tetratricopeptide repeat protein
ANKLHD_06030	COG0028	439799	0	35.807	IlvB	Acetolactate synthase large subunit or other thiamine pyrophosphate-requiring enzyme	E	Amino acid transport and metabolism	DSM28961	acetolactate synthase AlsS
ANKLHD_06035	COG3527	442749	7.69e-111	46.414	AlsD	Alpha-acetolactate decarboxylase	Q	Secondary metabolites biosynthesis, transport and catabolism	DSM28961	acetolactate decarboxylase
ANKLHD_06040	COG0285	440054	2.35e-170	42.29	FolC	Folylpolyglutamate synthase/Dihydropteroate synthase	H	Coenzyme transport and metabolism	DSM28961	Dihydrofolate synthase / Folylpolyglutamate synthase
ANKLHD_06045	COG0803	440566	6.81e-110	38.796	ZnuA	ABC-type Zn uptake system ZnuABC, Zn-binding component ZnuA	P	Inorganic ion transport and metabolism	DSM28961	Candidate zinc-binding lipoprotein ZinT
ANKLHD_06050	COG2226	441828	2.94e-40	34.286	UbiE	Ubiquinone/menaquinone biosynthesis C-methylase UbiE/MenG or 23S rRNA G745 methylase RmlAII or tRNA-U5 methylase TRM9	H	Coenzyme transport and metabolism	DSM28961	SAM-dependent methyltransferase
ANKLHD_06055	COG2706	442025	1.61e-136	44.868	Pgl	6-phosphogluconolactonase, cycloisomerase 2 family	G	Carbohydrate transport and metabolism	DSM28961	6-phosphogluconolactonase
ANKLHD_06060	COG0628	440393	7.31e-72	31.307	PerM	Predicted PurR-regulated permease PerM	R	General function prediction only	DSM28961	Permease
ANKLHD_06065	COG2376	441943	3.53e-30	26.636	DAK1	Dihydroxyacetone kinase	G	Carbohydrate transport and metabolism	DSM28961	dihydroxyacetone kinase subunit DhaK
ANKLHD_06070	COG2376	441943	8.46e-53	35.751	DAK1	Dihydroxyacetone kinase	G	Carbohydrate transport and metabolism	DSM28961	dihydroxyacetone kinase subunit DhaL
ANKLHD_06075	COG3412	442638	1.64e-42	43.22	DhaM	Phosphotransferase subunit DhaM of the dihydroxyacetone kinase DhaKLM complex, contains PTS-EIIA, HPr, and PEP-utilizing domains	T	Signal transduction mechanisms	DSM28961	phosphoenolpyruvate--glycerone phosphotransferase
ANKLHD_06080	COG3711	442925	2.99e-07	17.928	BglG	Transcriptional antiterminator	K	Transcription	DSM28961	Mga helix-turn-helix domain-containing protein
ANKLHD_06085	COG1051	440671	1.56e-23	34.711	YjhB	ADP-ribose pyrophosphatase YjhB, NUDIX family	F	Nucleotide transport and metabolism	DSM28961	NUDIX domain-containing protein
ANKLHD_06090	COG0554	440320	0	62.664	GlpK	Glycerol kinase	C	Energy production and conversion	DSM28961	glycerol kinase GlpK
ANKLHD_06095	COG0578	440343	0	33.333	GlpA	Glycerol-3-phosphate dehydrogenase	C	Energy production and conversion	DSM28961	type 1 glycerol-3-phosphate oxidase
ANKLHD_06100	COG0580	440345	5.45e-85	54.043	GlpF	Glycerol uptake facilitator or related aquaporin (Major Intrinsic protein Family)	G	Carbohydrate transport and metabolism	DSM28961	Glycerol uptake facilitator protein
ANKLHD_06105	COG2205	441807	2.71e-75	40.541	KdpD	K+-sensing histidine kinase KdpD	T	Signal transduction mechanisms	DSM28961	histidine kinase
ANKLHD_06110	COG0745	440508	6.24e-65	37.089	OmpR	DNA-binding response regulator, OmpR family, contains REC and winged-helix (wHTH) domain	T	Signal transduction mechanisms	DSM28961	Two-component system regulator
ANKLHD_06115	COG0446	440215	4.44e-65	28.902	Cdr	Coenzyme A disulfide reductase or related oxidoreductase, NAD(P)H-disulfide oxidoreductase family	H	Coenzyme transport and metabolism	DSM28961	NADH oxidase
ANKLHD_06120	COG4781	443811	1.44e-62	27.444	UgpQ1	Membrane-anchored glycerophosphoryl diester phosphodiesterase (GDPDase), membrane domain	I	Lipid transport and metabolism	DSM28961	Glycerophosphodiester phosphodiesterase
ANKLHD_06125	COG2739	442041	1.09e-40	51.402	YlxM	Predicted DNA-binding protein YlxM, UPF0122 family	K	Transcription	DSM28961	putative DNA-binding protein
ANKLHD_06130	COG0541	440307	0	58.726	Srp	Signal recognition particle GTPase Srp/Ffh	U	Intracellular trafficking, secretion, and vesicular transport	DSM28961	signal recognition particle protein
ANKLHD_06135	COG0703	440467	1.87e-61	42.945	AroK	Shikimate kinase	E	Amino acid transport and metabolism	DSM28961	Shikimate kinase
ANKLHD_06140	COG0077	439847	1.75e-106	39.286	PheA2	Prephenate dehydratase (decarboxylase)	E	Amino acid transport and metabolism	DSM28961	prephenate dehydratase
ANKLHD_06145	COG5294	444097	9.93e-19	41.573	YxeA	Uncharacterized conserved protein YxeA, DUF1093 family	S	Function unknown	DSM28961	YxeA family protein
ANKLHD_06150	COG1136	440751	7.35e-115	49.327	LolD	ABC-type lipoprotein targeting system ATPase component LolD	M	Cell wall/membrane/envelope biogenesis	DSM28961	ABC transporter domain-containing protein
ANKLHD_06155	COG4591	443648	1.44e-09	22.963	LolC	ABC-type lipoprotein targeting system transmembrane component LolC/LolE	M	Cell wall/membrane/envelope biogenesis	DSM28961	ABC transporter permease and substrate binding protein
ANKLHD_06160	COG0745	440508	1.73e-58	34.762	OmpR	DNA-binding response regulator, OmpR family, contains REC and winged-helix (wHTH) domain	T	Signal transduction mechanisms	DSM28961	DNA-binding response regulator
ANKLHD_06165	COG0642	440407	5.89e-42	22.222	BaeS	Signal transduction histidine kinase	T	Signal transduction mechanisms	DSM28961	Sensor protein kinase
ANKLHD_06175	COG3210	442443	9.74e-17	10.006	FhaB	Large exoprotein involved in heme utilization or adhesion	U	Intracellular trafficking, secretion, and vesicular transport	DSM28961	Cell wall surface anchor family protein
ANKLHD_06185	COG1206	440819	0	66.368	TrmFO	Folate-dependent tRNA-U54 methylase TrmFO/GidA	J	Translation, ribosomal structure and biogenesis	DSM28961	methylenetetrahydrofolate--tRNA-(uracil(54)-C(5))-methyltransferase (FADH(2)-oxidizing) TrmFO
ANKLHD_06190	COG0019	439790	5.57e-143	33.575	LysA	Diaminopimelate decarboxylase	E	Amino acid transport and metabolism	DSM28961	Diaminopimelate decarboxylase
ANKLHD_06195	COG3763	442977	8.74e-23	45.588	YneF	Uncharacterized conserved protein YneF, UPF0154 family	S	Function unknown	DSM28961	UPF0154 protein BN193_09990
ANKLHD_06200	COG0796	440559	7.62e-127	44.487	MurI	Glutamate racemase	M	Cell wall/membrane/envelope biogenesis	DSM28961	glutamate racemase
ANKLHD_06205	COG0127	439897	2.55e-102	50.256	RdgB	Inosine/xanthosine triphosphate pyrophosphatase, all-alpha NTP-PPase family	F	Nucleotide transport and metabolism	DSM28961	nucleoside-triphosphate diphosphatase
ANKLHD_06210	COG0622	440387	9.22e-28	26.744	YfcE	Mn2+-dependent phosphodiesterase, calcineurin family	R	General function prediction only	DSM28961	Phosphoesterase
ANKLHD_06215	COG4109	443285	8.61e-20	31.343	YtoI	Predicted transcriptional regulator containing CBS domains	K	Transcription	DSM28961	cyclic-di-AMP-binding protein CbpB
ANKLHD_06220	COG4974	443999	8e-19	22.939	XerD	Site-specific tyrosine recombinase XerD	L	Replication, recombination and repair	DSM28961	site-specific tyrosine recombinase XerD
ANKLHD_06225	COG1354	440965	8.31e-79	36.975	ScpA	Chromatin segregation and condensation protein Rec8/ScpA/Scc1, kleisin family	L	Replication, recombination and repair	DSM28961	segregation/condensation protein A
ANKLHD_06230	COG1386	440996	2.06e-69	44.444	ScpB	Chromosome segregation and condensation protein ScpB	K	Transcription	DSM28961	SMC-Scp complex subunit ScpB
ANKLHD_06235	COG1187	440800	7.6e-112	49.78	RsuA	Pseudouridylate synthase RsuA/RluF, specific for 16S rRNA U516, 23S rRNA U2604/U2605/U2457, and tRNA(Tyr)-35	J	Translation, ribosomal structure and biogenesis	DSM28961	Pseudouridine synthase
ANKLHD_06240	COG3601	442820	9.05e-43	37.705	FmnP	Riboflavin transporter FmnP/RibU	H	Coenzyme transport and metabolism	DSM28961	Riboflavin transporter
ANKLHD_06245	COG0244	440014	4.43e-65	46.784	RplJ	Ribosomal protein L10	J	Translation, ribosomal structure and biogenesis	DSM28961	50S ribosomal protein L10
ANKLHD_06250	COG0222	439992	2.32e-35	63.964	RplL	Ribosomal protein L7/L12	J	Translation, ribosomal structure and biogenesis	DSM28961	50S ribosomal protein L7/L12
ANKLHD_06255	COG4076	443253	0.002	29.412		Predicted RNA methylase	R	General function prediction only	DSM28961	Mga helix-turn-helix domain-containing protein
ANKLHD_06275	COG2801	442053	1.91e-80	45.876	InsO	Transposase InsO of transposable element IS3, Rve (retroviral integrase) family	X	Mobilome: prophages, transposons	DSM28961	IS3 family IS981 transposase
ANKLHD_06280	COG2801	442053	8.78e-06	18.667	InsO	Transposase InsO of transposable element IS3, Rve (retroviral integrase) family	X	Mobilome: prophages, transposons	DSM28961	Mobile element protein
ANKLHD_06285	COG2963	442203	2.65e-16	25.843	InsE	Transposase InsE and inactivated derivatives	X	Mobilome: prophages, transposons	DSM28961	IS3 family IS981 transposase ORF A
ANKLHD_06295	COG0259	440029	4.12e-06	30.612	PdxH	Pyridoxine/pyridoxamine 5'-phosphate oxidase	H	Coenzyme transport and metabolism	DSM28961	Pyridoxamine 5'-phosphate oxidase putative domain-containing protein
ANKLHD_06300	COG3153	442387	8.89e-13	25.397	YhbS	Predicted N-acetyltransferase YhbS	R	General function prediction only	DSM28961	N-acetyltransferase domain-containing protein
ANKLHD_06305	COG1694	441300	9.1e-14	37.5	MazG	NTP pyrophosphatase, house-cleaning of non-canonical NTPs	V	Defense mechanisms	DSM28961	NTP pyrophosphohydrolase MazG-like domain-containing protein
ANKLHD_06310	COG4974	443999	3.67e-50	28.319	XerD	Site-specific tyrosine recombinase XerD	L	Replication, recombination and repair	DSM28961	tyrosine recombinase XerS
ANKLHD_06315	COG0586	440351	2.91e-38	35.185	DedA	Undecaprenyl phosphate translocase (flippase), DedA/Tvp38 family	M	Cell wall/membrane/envelope biogenesis	DSM28961	Cytochrome O ubiquinol oxidase
ANKLHD_06320	COG1114	440731	4.89e-174	49.55	BrnQ	Branched-chain amino acid permease	E	Amino acid transport and metabolism	DSM28961	branched-chain amino acid transport system II carrier protein
ANKLHD_06325	COG0115	439885	8.6e-79	31.373	IlvE	Branched-chain amino acid aminotransferase/4-amino-4-deoxychorismate lyase	E	Amino acid transport and metabolism	DSM28961	branched-chain amino acid aminotransferase
ANKLHD_06330	COG0668	440432	1.66e-35	29.817	MscS	Small-conductance mechanosensitive channel	M	Cell wall/membrane/envelope biogenesis	DSM28961	Potassium efflux system KefA protein / Small-conductance mechanosensitive channel
ANKLHD_06335	COG0164	439934	1.09e-102	50.267	RnhB	Ribonuclease HII	L	Replication, recombination and repair	DSM28961	ribonuclease HII
ANKLHD_06340	COG1161	440775	8.73e-27	29.907	RbgA	Ribosome biogenesis GTPase RbgA	J	Translation, ribosomal structure and biogenesis	DSM28961	ribosome biogenesis GTPase YlqF
ANKLHD_06345	COG1161	440775	2.34e-103	61.749	RbgA	Ribosome biogenesis GTPase RbgA	J	Translation, ribosomal structure and biogenesis	DSM28961	GTP-binding protein YlqF
ANKLHD_06350	COG4974	443999	2.12e-35	26.176	XerD	Site-specific tyrosine recombinase XerD	L	Replication, recombination and repair	DSM28961	Integrase
ANKLHD_06355	COG3316	442545	1.12e-90	46.635	Rve	Transposase (or an inactivated derivative), DDE domain	X	Mobilome: prophages, transposons	DSM28961	IS6 family IS1297 transposase
ANKLHD_06360	COG2084	441687	4.59e-121	43.158	MmsB	3-hydroxyisobutyrate dehydrogenase or related beta-hydroxyacid dehydrogenase	I	Lipid transport and metabolism	DSM28961	2-hydroxy-3-oxopropionate reductase
ANKLHD_06365	COG0773	440536	7.09e-10	23.077	MurC	UDP-N-acetylmuramate-alanine ligase MurC and related ligases, MurC/Mpl family	M	Cell wall/membrane/envelope biogenesis	DSM28961	Lipid II isoglutaminyl synthase (glutamine-hydrolyzing) subunit MurT
ANKLHD_06370	COG3442	442666	1.78e-105	42.324	GatD	Glutaminase/glutamine amidotransferase domain of CobB, CobQ, and lipid II isoglutaminyl synthase	H	Coenzyme transport and metabolism	DSM28961	Lipid II isoglutaminyl synthase (glutamine-hydrolyzing) subunit GatD
ANKLHD_06375	COG1846	441451	1.75e-23	24.306	MarR	DNA-binding transcriptional regulator, MarR family	K	Transcription	DSM28961	Transcriptional regulator, MarR family
ANKLHD_06390	COG2814	442063	0.000102	16.061	AraJ	Predicted arabinose efflux permease AraJ, MFS family	G	Carbohydrate transport and metabolism	DSM28961	hypothetical protein
ANKLHD_06395	COG3039	442273	1.97e-108	34.441	IS5	Transposase and inactivated derivatives, IS5 family	X	Mobilome: prophages, transposons	DSM28961	IS5 family IS1194 transposase
ANKLHD_06400	COG0449	440218	0	46.254	GlmS	Glucosamine 6-phosphate synthetase, contains amidotransferase and phosphosugar isomerase domains	M	Cell wall/membrane/envelope biogenesis	DSM28961	glutamine--fructose-6-phosphate transaminase (isomerizing)
ANKLHD_06405	COG2932	442176	1.46e-26	29.565		Phage repressor protein C, contains Cro/C1-type HTH and peptidase S24 domains	X	Mobilome: prophages, transposons	DSM28961	Pleiotropic regulator of exopolysaccharide synthesis, competence and biofilm formation Ftr, XRE family
ANKLHD_06410	COG0344	440113	5.72e-63	42.162	PlsY	Phospholipid biosynthesis protein PlsY, probable glycerol-3-phosphate acyltransferase	I	Lipid transport and metabolism	DSM28961	glycerol-3-phosphate 1-O-acyltransferase PlsY
ANKLHD_06415	COG0695	440459	5.82e-20	30.556	GrxC	Glutaredoxin	O	Posttranslational modification, protein turnover, chaperones	DSM28961	Glutaredoxin-like protein NrdH
ANKLHD_06420	COG1780	441386	4.61e-45	37.5	NrdI	Flavodoxin NrdI, NrdF-interacting activator of class Ib ribonucleotide reductase	F	Nucleotide transport and metabolism	DSM28961	class Ib ribonucleoside-diphosphate reductase assembly flavoprotein NrdI
ANKLHD_06425	COG0209	439979	0	32.086	NrdA	Ribonucleotide reductase alpha subunit	F	Nucleotide transport and metabolism	DSM28961	class 1b ribonucleoside-diphosphate reductase subunit alpha
ANKLHD_06430	COG0208	439978	4.31e-133	42.073	NrdB	Ribonucleotide reductase beta subunit, ferritin-like domain	F	Nucleotide transport and metabolism	DSM28961	class 1b ribonucleoside-diphosphate reductase subunit beta
ANKLHD_06435	COG0435	440204	3.41e-131	45.652	ECM4	Glutathionyl-hydroquinone reductase	C	Energy production and conversion	DSM28961	Glutathione S-transferase, omega
ANKLHD_06445	COG2223	441825	1.59e-65	28.784	NarK	Nitrate/nitrite transporter NarK	P	Inorganic ion transport and metabolism	DSM28961	Oxalate/formate antiporter
ANKLHD_06450	COG1053	440673	1.34e-85	37.647	SdhA	Succinate dehydrogenase/fumarate reductase, flavoprotein subunit	C	Energy production and conversion	DSM28961	Urocanate reductase
ANKLHD_06455	COG0431	440200	7.59e-50	35.329	SsuE	NAD(P)H-dependent FMN reductase	C	Energy production and conversion	DSM28961	Urocanate reductase
ANKLHD_06460	COG0431	440200	2.05e-47	35	SsuE	NAD(P)H-dependent FMN reductase	C	Energy production and conversion	DSM28961	Fumarate reductase, flavoprotein subunit
ANKLHD_06465	COG0583	440348	2.63e-33	20.805	LysR	DNA-binding transcriptional regulator, LysR family	K	Transcription	DSM28961	Transcription regulator
ANKLHD_06470	COG1477	441086	2.57e-109	32.77	ApbE	FAD:protein FMN transferase ApbE	H	Coenzyme transport and metabolism	DSM28961	FAD:protein FMN transferase
ANKLHD_06475	COG2211	441813	2.57e-31	21.159	MelB	Na+/melibiose symporter or related transporter	G	Carbohydrate transport and metabolism	DSM28961	Glycoside-Pentoside-Hexuronide (GPH):Cation symporter family protein
ANKLHD_06480	COG3507	442730	1.9e-78	32.115	XynB2	Beta-xylosidase	G	Carbohydrate transport and metabolism	DSM28961	Beta-xylosidase
ANKLHD_06485	COG2207	441809	1.27e-26	41.86	AraC	AraC-type DNA-binding domain and AraC-containing proteins	K	Transcription	DSM28961	MSM (Multiple sugar metabolism) operon regulatory protein
ANKLHD_06490	COG1917	441521	7.72e-06	23.81	QdoI	Cupin domain protein related to quercetin dioxygenase	R	General function prediction only	DSM28961	AraC family ligand binding domain-containing protein
ANKLHD_06500	COG1937	441540	1.81e-28	35	FrmR	DNA-binding transcriptional regulator, FrmR family	K	Transcription	DSM28961	Metal-sensing transcriptional repressor
ANKLHD_06505	COG0607	440372	1.58e-30	40.217	PspE	Rhodanese-related sulfurtransferase	P	Inorganic ion transport and metabolism	DSM28961	Rhodanese-like domain-containing protein
ANKLHD_06510	COG0446	440215	2.24e-24	49.315	Cdr	Coenzyme A disulfide reductase or related oxidoreductase, NAD(P)H-disulfide oxidoreductase family	H	Coenzyme transport and metabolism	DSM28961	hypothetical protein
ANKLHD_06515	COG0446	440215	8.1e-68	46.226	Cdr	Coenzyme A disulfide reductase or related oxidoreductase, NAD(P)H-disulfide oxidoreductase family	H	Coenzyme transport and metabolism	DSM28961	CoA-disulfide reductase
ANKLHD_06520	COG0607	440372	3.42e-30	35.106	PspE	Rhodanese-related sulfurtransferase	P	Inorganic ion transport and metabolism	DSM28961	Rhodanese-like domain-containing protein
ANKLHD_06525	COG5492	444243	1.49e-19	23.923	YjdB	Uncharacterized conserved protein YjdB, contains Ig-like domain	R	General function prediction only	DSM28961	Ig-like domain-containing protein
ANKLHD_06530	COG1898	441502	7.05e-58	38.122	RfbC	dTDP-4-dehydrorhamnose 3,5-epimerase or related enzyme	M	Cell wall/membrane/envelope biogenesis	DSM28961	dTDP-4-keto-6-deoxy-D-glucose epimerase
ANKLHD_06535	COG2755	442045	2.57e-31	26.425	TesA	Lysophospholipase L1 or related esterase. Includes spore coat protein LipC/YcsK	D	Cell cycle control, cell division, chromosome partitioning	DSM28961	Lysophospholipase
ANKLHD_06540	COG2227	441829	5.55e-26	27.193	UbiG	2-polyprenyl-3-methyl-5-hydroxy-6-metoxy-1,4-benzoquinol methylase	H	Coenzyme transport and metabolism	DSM28961	Class I SAM-dependent methyltransferase
ANKLHD_06550	COG2184	441787	2.16e-45	35.233	FIDO	Fido, protein-threonine AMPylation domain	T	Signal transduction mechanisms	DSM28961	Fido domain-containing protein
ANKLHD_06595	COG1961	441564	3.12e-11	29.851	SpoIVCA	Site-specific DNA recombinase SpoIVCA/DNA invertase PinE	L	Replication, recombination and repair	DSM28961	Putative phage integrase family site-specific recombinase
ANKLHD_06610	COG1595	441203	1.14e-08	28.736	RpoE	DNA-directed RNA polymerase specialized sigma subunit, sigma24 family	K	Transcription	DSM28961	Sigma-70 family RNA polymerase sigma factor
ANKLHD_06615	COG2856	442104	0.000121	18.072	ImmA	Zn-dependent peptidase ImmA, M78 family	O	Posttranslational modification, protein turnover, chaperones	DSM28961	IrrE N-terminal-like domain-containing protein
ANKLHD_06620	COG1451	441060	4.84e-77	33.913	YgjP	UTP pyrophosphatase, metal-dependent hydrolase family	R	General function prediction only	DSM28961	M48 family metallopeptidase
ANKLHD_06625	COG0610	440375	7.66e-172	29.007		Type I site-specific restriction-modification system, R (restriction) subunit and related helicases ...	V	Defense mechanisms	DSM28961	DUF3387 domain-containing protein
ANKLHD_06630	COG0610	440375	3.23e-28	27.143		Type I site-specific restriction-modification system, R (restriction) subunit and related helicases ...	V	Defense mechanisms	DSM28961	hypothetical protein
ANKLHD_06635	COG0286	440055	1.18e-22	44.444	HsdM	Type I restriction-modification system, DNA methylase subunit	V	Defense mechanisms	DSM28961	N-6 DNA methylase
ANKLHD_06640	COG4118	443294	3.5e-05	22.222	Phd	Antitoxin component of toxin-antitoxin stability system, DNA-binding transcriptional repressor, Phd/VapB family	V	Defense mechanisms	DSM28961	Type II toxin-antitoxin system Phd/YefM family antitoxin
ANKLHD_06645	COG2265	441866	1.64e-152	35.811	TrmA	tRNA/tmRNA/rRNA uracil-C5-methylase, TrmA/RlmC/RlmD family	J	Translation, ribosomal structure and biogenesis	DSM28961	23S rRNA (uracil(1939)-C(5))-methyltransferase RlmD
ANKLHD_06650	COG0687	440451	4.37e-143	43.38	PotD	Spermidine/putrescine-binding periplasmic protein	E	Amino acid transport and metabolism	DSM28961	Spermidine/putrescine ABC transporter substrate-binding protein
ANKLHD_06655	COG1704	441310	8.28e-78	48.333	LemA	Magnetosome formation protein MamQ, lipoprotein antigen LemA family	M	Cell wall/membrane/envelope biogenesis	DSM28961	LemA family protein
ANKLHD_06660	COG1512	441121	1.28e-48	39.716	YgcG	Uncharacterized membrane protein YgcG, contains a TPM-fold domain	S	Function unknown	DSM28961	TPM domain-containing protein
ANKLHD_06665	COG1177	440790	5.42e-78	38.372	PotC	ABC-type spermidine/putrescine transport system, permease component II	E	Amino acid transport and metabolism	DSM28961	ABC transmembrane type-1 domain-containing protein
ANKLHD_06670	COG1176	440789	2.64e-32	36.19	PotB	ABC-type spermidine/putrescine transport system, permease component I	E	Amino acid transport and metabolism	DSM28961	ABC transmembrane type-1 domain-containing protein
ANKLHD_06675	COG1176	440789	2.78e-40	34.81	PotB	ABC-type spermidine/putrescine transport system, permease component I	E	Amino acid transport and metabolism	DSM28961	Spermidine/putrescine transport system permease protein PotB
ANKLHD_06685	COG3842	443052	5.66e-174	44.789	PotA	ABC-type Fe3+/spermidine/putrescine transport systems, ATPase component	E	Amino acid transport and metabolism	DSM28961	ABC transporter domain-containing protein
ANKLHD_06690	COG0812	440574	2.97e-146	49.821	MurB	UDP-N-acetylenolpyruvoylglucosamine reductase	M	Cell wall/membrane/envelope biogenesis	DSM28961	UDP-N-acetylmuramate dehydrogenase
ANKLHD_06695	COG2962	442202	7.19e-94	37.755	RarD	Membrane protein RarD, contains two EamA domains, drug/metabolite transporter family	R	General function prediction only	DSM28961	EamA family transporter RarD
ANKLHD_06700	COG0083	439853	1.12e-111	38.206	ThrB	Homoserine kinase	E	Amino acid transport and metabolism	DSM28961	homoserine kinase
ANKLHD_06705	COG0460	440228	4.17e-141	48.026	ThrA	Homoserine dehydrogenase	E	Amino acid transport and metabolism	DSM28961	Homoserine dehydrogenase
ANKLHD_06710	COG0218	439988	7.72e-114	51.295	EngB	GTP-binding protein EngB required for normal cell division	D	Cell cycle control, cell division, chromosome partitioning	DSM28961	ribosome biogenesis GTP-binding protein YihA/YsxC
ANKLHD_06715	COG1219	440832	0	69.479	ClpX	ATP-dependent protease Clp, ATPase subunit ClpX	O	Posttranslational modification, protein turnover, chaperones	DSM28961	ATP-dependent Clp protease ATP-binding subunit ClpX
ANKLHD_06725	COG0262	440032	1.63e-27	29.379	FolA	Dihydrofolate reductase	H	Coenzyme transport and metabolism	DSM28961	Dihydrofolate reductase
ANKLHD_06740	COG3338	442567	2.26e-90	40.299	Cah	Carbonic anhydrase	P	Inorganic ion transport and metabolism	DSM28961	hypothetical protein
ANKLHD_06745	COG0469	440237	0	44.112	PykF	Pyruvate kinase	G	Carbohydrate transport and metabolism	DSM28961	pyruvate kinase
ANKLHD_06750	COG0205	439975	1.75e-154	53.125	PfkA	6-phosphofructokinase	G	Carbohydrate transport and metabolism	DSM28961	6-phosphofructokinase
ANKLHD_06755	COG1820	441425	5e-118	47.436	NagA	N-acetylglucosamine-6-phosphate deacetylase	G	Carbohydrate transport and metabolism	DSM28961	N-acetylglucosamine-6-phosphate deacetylase
ANKLHD_06760	COG1820	441425	2.78e-38	35.714	NagA	N-acetylglucosamine-6-phosphate deacetylase	G	Carbohydrate transport and metabolism	DSM28961	N-acetylglucosamine-6-phosphate deacetylase
ANKLHD_06765	COG3853	443062	7.97e-135	44.149	YaaN	Uncharacterized conserved protein YaaN involved in tellurite resistance	V	Defense mechanisms	DSM28961	Tellurite resistance protein
ANKLHD_06770	COG4915	443943	1.07e-14	23.022	XpaC	5-bromo-4-chloroindolyl phosphatase XpaC	Q	Secondary metabolites biosynthesis, transport and catabolism	DSM28961	5-bromo-4-chloroindolyl phosphate hydrolysis protein
ANKLHD_06775	COG0240	440010	4.99e-175	51.976	GpsA	Glycerol-3-phosphate dehydrogenase	C	Energy production and conversion	DSM28961	NAD(P)H-dependent glycerol-3-phosphate dehydrogenase
ANKLHD_06780	COG1210	440823	0	57.439	GalU	UTP-glucose-1-phosphate uridylyltransferase	M	Cell wall/membrane/envelope biogenesis	DSM28961	UTP--glucose-1-phosphate uridylyltransferase GalU
ANKLHD_06785	COG5341	444125	1.57e-34	35.537		Uncharacterized conserved protein	S	Function unknown	DSM28961	NusG domain-containing protein
ANKLHD_06790	COG4769	443801	2.17e-44	46.795	EetB	Protein flavinylation system FAD exporter subunit EetB	H	Coenzyme transport and metabolism	DSM28961	Heptaprenyl diphosphate synthase component I
ANKLHD_06795	COG0142	439912	4.79e-90	30.091	IspA	Geranylgeranyl pyrophosphate synthase	H	Coenzyme transport and metabolism	DSM28961	Heptaprenyl diphosphate synthase component II
ANKLHD_06800	COG0357	440126	4.53e-80	39.91	RsmG	16S rRNA G527 N7-methylase RsmG (former glucose-inhibited division protein B)	J	Translation, ribosomal structure and biogenesis	DSM28961	16S rRNA (guanine(527)-N(7))-methyltransferase RsmG
ANKLHD_06805	COG1020	440643	1.09e-49	29.431	EntF	EntF, seryl-AMP synthase component of non-ribosomal peptide synthetase	Q	Secondary metabolites biosynthesis, transport and catabolism	DSM28961	D-alanine--poly(phosphoribitol) ligase subunit DltA
ANKLHD_06810	COG0318	440087	6.17e-43	33.803	MenE	O-succinylbenzoic acid-CoA ligase MenE or related acyl-CoA synthetase (AMP-forming)	I	Lipid transport and metabolism	DSM28961	AMP-binding protein
ANKLHD_06815	COG1696	441302	1.53e-50	26.346	DltB	D-alanyl-lipoteichoic acid acyltransferase DltB, MBOAT superfamily	M	Cell wall/membrane/envelope biogenesis	DSM28961	D-alanyl-lipoteichoic acid biosynthesis protein DltB
ANKLHD_06820	COG0236	440006	1.48e-06	27.119	AcpP	Acyl carrier protein	I	Lipid transport and metabolism	DSM28961	D-alanine--poly(phosphoribitol) ligase subunit DltC
ANKLHD_06825	COG3966	443166	0	49.881	DltD	Poly-D-alanine transfer protein DltD, involved in esterification of teichoic acids	M	Cell wall/membrane/envelope biogenesis	DSM28961	D-alanyl-lipoteichoic acid biosynthesis protein DltD
ANKLHD_06830	COG1846	441451	8.62e-24	29.371	MarR	DNA-binding transcriptional regulator, MarR family	K	Transcription	DSM28961	MarR family transcriptional regulator
ANKLHD_06835	COG0842	440604	2.04e-11	37.975	YadH	ABC-type multidrug transport system, permease component	V	Defense mechanisms	DSM28961	hypothetical protein
ANKLHD_06840	COG1682	441288	2.11e-13	17.365	TagG	ABC-type polysaccharide/teichoic acid/polyol phosphate export permease	G	Carbohydrate transport and metabolism	DSM28961	ABC-2 type transporter
ANKLHD_06845	COG1131	440746	6.02e-107	46.847	RbbA	Ribosome-associated ATPase or ATPase component of an ABC-type multidrug transport system	J	Translation, ribosomal structure and biogenesis	DSM28961	ABC transporter domain-containing protein
ANKLHD_06850	COG1087	440704	0	55.927	GalE	UDP-glucose 4-epimerase	M	Cell wall/membrane/envelope biogenesis	DSM28961	UDP-glucose 4-epimerase GalE
ANKLHD_06855	COG0366	440135	2.48e-17	21.522	AmyA	Glycosidase/amylase (phosphorylase)	G	Carbohydrate transport and metabolism	DSM28961	sucrose phosphorylase
ANKLHD_06860	COG0138	439908	0	58.447	PurH	AICAR transformylase/IMP cyclohydrolase PurH	F	Nucleotide transport and metabolism	DSM28961	bifunctional phosphoribosylaminoimidazolecarboxamide formyltransferase/IMP cyclohydrolase
ANKLHD_06865	COG3958	443158	6.3e-134	38.312	TktA2	Transketolase, C-terminal subunit	G	Carbohydrate transport and metabolism	DSM28961	Transketolase-like pyrimidine-binding domain-containing protein
ANKLHD_06870	COG3959	443159	1.9e-140	43.321	TktA1	Transketolase, N-terminal subunit	G	Carbohydrate transport and metabolism	DSM28961	Transketolase signature 1 domain-containing protein
ANKLHD_06875	COG3037	442271	5.31e-71	67.361	UlaA	Ascorbate-specific PTS system IIC component UlaA	G	Carbohydrate transport and metabolism	DSM28961	Ascorbate-specific PTS system EIIC component
ANKLHD_06880	COG3037	442271	2.18e-111	58.621	UlaA	Ascorbate-specific PTS system IIC component UlaA	G	Carbohydrate transport and metabolism	DSM28961	Putative sugar-specific permease, SgaT/UlaA
ANKLHD_06885	COG3414	442640	9.84e-26	42.553	SgaB	Phosphotransferase system, galactitol-specific IIB component	G	Carbohydrate transport and metabolism	DSM28961	PTS EIIB type-2 domain-containing protein
ANKLHD_06890	COG1762	441368	2.11e-34	34.194	PtsN	Phosphotransferase system mannitol/fructose-specific IIA domain (Ntr-type)	G	Carbohydrate transport and metabolism	DSM28961	PTS sugar transporter subunit IIA
ANKLHD_06895	COG3711	442925	4.07e-47	25.62	BglG	Transcriptional antiterminator	K	Transcription	DSM28961	Putative transcriptional regulator
ANKLHD_06900	COG3855	443064	5.09e-78	55.488	FbpC	Fructose-1,6-bisphosphatase	G	Carbohydrate transport and metabolism	DSM28961	Periplasmic binding protein domain-containing protein
ANKLHD_06905	COG1172	440785	2.12e-26	74.627	AraH	Ribose/xylose/arabinose/galactoside ABC-type transport system, permease component	G	Carbohydrate transport and metabolism	DSM28961	Ribose ABC transporter permease
ANKLHD_06910	COG1129	440745	0	46.467	MglA	ABC-type sugar transport system, ATPase component	G	Carbohydrate transport and metabolism	DSM28961	Sugar ABC transporter ATP-binding protein
ANKLHD_06915	COG1869	441474	1.49e-66	56.923	RbsD	D-ribose pyranose/furanose isomerase RbsD	G	Carbohydrate transport and metabolism	DSM28961	D-ribose pyranase
ANKLHD_06920	COG0524	440290	6.94e-92	35.762	RbsK	Sugar or nucleoside kinase, ribokinase family	G	Carbohydrate transport and metabolism	DSM28961	ribokinase
ANKLHD_06925	COG1609	441217	4.78e-108	31.627	PurR	DNA-binding transcriptional regulator, LacI/PurR family	K	Transcription	DSM28961	LacI family DNA-binding transcriptional regulator
ANKLHD_06930	COG2017	441620	4.74e-80	36.503	GalM	Galactose mutarotase or related enzyme	G	Carbohydrate transport and metabolism	DSM28961	Aldose 1-epimerase
ANKLHD_06935	COG3393	442620	4.9e-08	35.526		Predicted acetyltransferase, GNAT family	R	General function prediction only	DSM28961	GNAT family N-acetyltransferase
ANKLHD_06940	COG0599	440364	4.37e-19	40.594	YurZ	Uncharacterized conserved protein YurZ, alkylhydroperoxidase/carboxymuconolactone decarboxylase family	R	General function prediction only	DSM28961	Carboxymuconolactone decarboxylase family protein
ANKLHD_06945	COG0389	440158	0.004	22.222	DinP	Nucleotidyltransferase/DNA polymerase DinP involved in DNA repair	L	Replication, recombination and repair	DSM28961	Competence protein TfoX
ANKLHD_06955	COG1309	440920	2.72e-15	28.025	AcrR	DNA-binding protein, AcrR family, includes nucleoid occlusion protein SlmA	K	Transcription	DSM28961	TetR family transcriptional regulator
ANKLHD_06960	COG3039	442273	2.45e-111	35.045	IS5	Transposase and inactivated derivatives, IS5 family	X	Mobilome: prophages, transposons	DSM28961	IS5 family IS1194 transposase
ANKLHD_06965	COG0519	440285	0	60.234	GuaA2	GMP synthase, PP-ATPase domain/subunit	F	Nucleotide transport and metabolism	DSM28961	glutamine-hydrolyzing GMP synthase
ANKLHD_06970	COG0564	440330	4.18e-116	55.656	RluA	Pseudouridine synthase RluA, 23S rRNA- or tRNA-specific	J	Translation, ribosomal structure and biogenesis	DSM28961	Pseudouridine synthase
ANKLHD_06975	COG0597	440362	5.03e-40	38.462	LspA	Lipoprotein signal peptidase	M	Cell wall/membrane/envelope biogenesis	DSM28961	signal peptidase II
ANKLHD_06980	COG3764	442978	3.89e-07	39.286	SrtA	Sortase (surface protein transpeptidase)	M	Cell wall/membrane/envelope biogenesis	DSM28961	Sortase A, LPXTG specific
ANKLHD_06985	COG3764	442978	9.73e-25	36.471	SrtA	Sortase (surface protein transpeptidase)	M	Cell wall/membrane/envelope biogenesis	DSM28961	Sortase
ANKLHD_06990	COG3764	442978	8.47e-08	35.556	SrtA	Sortase (surface protein transpeptidase)	M	Cell wall/membrane/envelope biogenesis	DSM28961	Prealbumin-like fold domain-containing protein
ANKLHD_06995	COG3889	443097	0.006	23.232		Extracellular solute-binding protein, contains Ig-fold domain	R	General function prediction only	DSM28961	Gram-positive pilin subunit D1 N-terminal domain-containing protein
ANKLHD_07005	COG1240	440853	2.72e-15	20.093	ChlD	vWFA (von Willebrand factor type A) domain of Mg and Co chelatases	P	Inorganic ion transport and metabolism	DSM28961	VWA domain-containing protein
ANKLHD_07010	COG3039	442273	2.39e-111	35.045	IS5	Transposase and inactivated derivatives, IS5 family	X	Mobilome: prophages, transposons	DSM28961	IS5 family IS1194 transposase
ANKLHD_07015	COG1940	441543	1.21e-55	26.168	NagC	Sugar kinase of the NBD/HSP70 family, may contain an N-terminal HTH domain	G	Carbohydrate transport and metabolism	DSM28961	Fructokinase
ANKLHD_07020	COG1263	440875	4.13e-102	32.922	PtsG1	Phosphotransferase system IIC components, glucose/maltose/N-acetylglucosamine-specific	G	Carbohydrate transport and metabolism	DSM28961	PTS system, sucrose-specific IIB component / PTS system, sucrose-specific IIC component / PTS system,sucrose-specific IIA component
ANKLHD_07025	COG1621	441228	4.11e-150	38.771	SacC	Sucrose-6-phosphate hydrolase SacC, GH32 family	G	Carbohydrate transport and metabolism	DSM28961	Sucrose-6-phosphate hydrolase
ANKLHD_07030	COG1609	441217	1.21e-102	33.742	PurR	DNA-binding transcriptional regulator, LacI/PurR family	K	Transcription	DSM28961	Sucrose operon repressor ScrR, LacI family
ANKLHD_07035	COG1670	441276	8.85e-24	26.207	RimL	Protein N-acetyltransferase, RimJ/RimL family	J	Translation, ribosomal structure and biogenesis	DSM28961	N-acetyltransferase domain-containing protein
ANKLHD_07040	COG2334	441905	2.67e-10	20.245	SrkA	Ser/Thr protein kinase RdoA involved in Cpx stress response, MazF antagonist	T	Signal transduction mechanisms	DSM28961	Aminoglycoside phosphotransferase domain-containing protein
ANKLHD_07045	COG3158	442392	3.99e-149	36.41	Kup	K+ uptake protein Kup	P	Inorganic ion transport and metabolism	DSM28961	putative potassium transport system protein Kup
ANKLHD_07050	COG0015	439786	0	47.936	PurB	Adenylosuccinate lyase	F	Nucleotide transport and metabolism	DSM28961	adenylosuccinate lyase
ANKLHD_07055	COG0026	439797	9.5e-166	51.895	PurK	Phosphoribosylaminoimidazole carboxylase (NCAIR synthetase)	F	Nucleotide transport and metabolism	DSM28961	5-(carboxyamino)imidazole ribonucleotide synthase
ANKLHD_07060	COG0041	439811	3.05e-90	67.925	PurE	Phosphoribosylcarboxyaminoimidazole (NCAIR) mutase	F	Nucleotide transport and metabolism	DSM28961	N5-carboxyaminoimidazole ribonucleotide mutase
ANKLHD_07065	COG0151	439921	0	50.119	PurD	Phosphoribosylamine-glycine ligase	F	Nucleotide transport and metabolism	DSM28961	Phosphoribosylamine--glycine ligase
ANKLHD_07070	COG0758	440521	1e-108	55.721	Smf	Predicted Rossmann fold nucleotide-binding protein DprA/Smf involved in DNA uptake	L	Replication, recombination and repair	DSM28961	DNA-processing protein DprA
ANKLHD_07075	COG1079	440697	1.08e-128	43.396	NupQ	ABC-type guanosine uptake system NupNOPQ, permease subunit NupQ	F	Nucleotide transport and metabolism	DSM28961	ABC transporter permease
ANKLHD_07080	COG4603	443653	6.66e-92	41.69	NupP	ABC-type guanosine uptake system NupNOPQ, permease component NupP	F	Nucleotide transport and metabolism	DSM28961	ABC transporter permease
ANKLHD_07085	COG3845	443055	0	56.66	NupO	ABC-type guanosine uptake system NupNOPQ, ATPase component NupO	F	Nucleotide transport and metabolism	DSM28961	heme ABC exporter ATP-binding protein CcmA
ANKLHD_07090	COG0813	440575	5.91e-138	58.974	DeoD	Purine-nucleoside phosphorylase	F	Nucleotide transport and metabolism	DSM28961	purine-nucleoside phosphorylase
ANKLHD_07095	COG0005	439776	5.71e-104	41.036	XapA	Purine nucleoside phosphorylase	F	Nucleotide transport and metabolism	DSM28961	purine-nucleoside phosphorylase
ANKLHD_07100	COG1015	440639	0	53.234	DeoB	Phosphopentomutase	G	Carbohydrate transport and metabolism	DSM28961	phosphopentomutase
ANKLHD_07105	COG1744	441350	2.42e-104	42.368	Med	Lipoprotein Med, regulator of KinD/Spo0A, PBP1-ABC superfamily, includes NupN	T	Signal transduction mechanisms	DSM28961	ABC transporter substrate-binding protein PnrA-like domain-containing protein
ANKLHD_07110	COG0295	440064	8.27e-68	55.645	Cdd	Cytidine deaminase	F	Nucleotide transport and metabolism	DSM28961	cytidine deaminase
ANKLHD_07115	COG0274	440043	1.05e-102	57.627	DeoC	Deoxyribose-phosphate aldolase	F	Nucleotide transport and metabolism	DSM28961	deoxyribose-phosphate aldolase
ANKLHD_07120	COG0213	439983	0	54.587	DeoA	Thymidine phosphorylase	F	Nucleotide transport and metabolism	DSM28961	pyrimidine-nucleoside phosphorylase
ANKLHD_07125	COG0681	440445	6.93e-13	25	LepB	Signal peptidase I	U	Intracellular trafficking, secretion, and vesicular transport	DSM28961	signal peptidase I
ANKLHD_07135	COG3279	442510	1.16e-30	25.61	LytT	DNA-binding response regulator, LytR/AlgR family	K	Transcription	DSM28961	Response regulator
ANKLHD_07140	COG3118	442352	1.55e-46	48.571	CnoX	Chaperedoxin CnoX, contains thioredoxin-like and TPR-like domains, YbbN/TrxSC family	O	Posttranslational modification, protein turnover, chaperones	DSM28961	thioredoxin
ANKLHD_07145	COG4591	443648	1.79e-28	19.767	LolC	ABC-type lipoprotein targeting system transmembrane component LolC/LolE	M	Cell wall/membrane/envelope biogenesis	DSM28961	ABC transporter permease protein
ANKLHD_07150	COG1136	440751	1.8e-118	50.673	LolD	ABC-type lipoprotein targeting system ATPase component LolD	M	Cell wall/membrane/envelope biogenesis	DSM28961	ABC transporter domain-containing protein
ANKLHD_07165	COG0488	440254	0	35.573	Uup	ABC cassette proteins with duplicated ATPase domains, Uup/ABCF family	J	Translation, ribosomal structure and biogenesis	DSM28961	heme ABC exporter ATP-binding protein CcmA
ANKLHD_07175	COG2801	442053	1.91e-80	45.876	InsO	Transposase InsO of transposable element IS3, Rve (retroviral integrase) family	X	Mobilome: prophages, transposons	DSM28961	IS3 family IS981 transposase
ANKLHD_07180	COG2801	442053	8.78e-06	18.667	InsO	Transposase InsO of transposable element IS3, Rve (retroviral integrase) family	X	Mobilome: prophages, transposons	DSM28961	Mobile element protein
ANKLHD_07185	COG2963	442203	1.46e-15	25.843	InsE	Transposase InsE and inactivated derivatives	X	Mobilome: prophages, transposons	DSM28961	IS3 family IS981 transposase ORF A
ANKLHD_07195	COG1193	440806	0	42.621	RqcU	Bacterial ribosome collision sensor RqcU, MutS2 ATPase family	J	Translation, ribosomal structure and biogenesis	DSM28961	Endonuclease MutS2
ANKLHD_07200	COG1286	440897	1.02e-12	22.892	CvpA	Colicin V production accessory protein CvpA, regulator of purF expression and biofilm formation	F	Nucleotide transport and metabolism	DSM28961	Colicin V production protein
ANKLHD_07205	COG0493	440259	0	53.394	GltD	NADPH-dependent glutamate synthase beta chain or related oxidoreductase	E	Amino acid transport and metabolism	DSM28961	Glutamate synthase [NADPH] small chain
ANKLHD_07210	COG0543	440309	2.35e-93	40.316	Mcr1	NAD(P)H-flavin reductase	H	Coenzyme transport and metabolism	DSM28961	Oxidoreductase FAD/NAD(P)-binding
ANKLHD_07215	COG3595	442814	3.48e-06	18.571	YvlB	Uncharacterized conserved protein YvlB, contains DUF4097 and DUF4098 domains	S	Function unknown	DSM28961	Adhesin domain-containing protein
ANKLHD_07220	COG4709	443744	1.44e-30	27.604		Uncharacterized membrane protein	S	Function unknown	DSM28961	Similar to membrane protein
ANKLHD_07225	COG1695	441301	2.09e-25	34.314	PadR	DNA-binding transcriptional regulator, PadR family	K	Transcription	DSM28961	Transcription regulator PadR N-terminal domain-containing protein
ANKLHD_07235	COG5658	444377	3.48e-49	32.243	SdpI	Bacterial immunity/signal transduction membrane protein SdpI, SdpI/YbgB/DUF1648 family	V	Defense mechanisms	DSM28961	putative integral membrane protein
ANKLHD_07240	COG0640	440405	9.2e-24	36.709	ArsR	DNA-binding transcriptional regulator, ArsR family	K	Transcription	DSM28961	HTH arsR-type domain-containing protein
ANKLHD_07245	COG0738	440501	7.79e-37	19.898	FucP	Fucose permease	G	Carbohydrate transport and metabolism	DSM28961	Permeases of the major facilitator superfamily
ANKLHD_07250	COG1609	441217	5.36e-112	36.97	PurR	DNA-binding transcriptional regulator, LacI/PurR family	K	Transcription	DSM28961	catabolite control protein A
ANKLHD_07255	COG0334	440103	0	51.636	GdhA	Glutamate dehydrogenase/leucine dehydrogenase	E	Amino acid transport and metabolism	DSM28961	NADP-specific glutamate dehydrogenase
ANKLHD_07260	COG0006	439777	1.6e-109	37.465	PepP	Xaa-Pro aminopeptidase	E	Amino acid transport and metabolism	DSM28961	Xaa-Pro dipeptidase
ANKLHD_07265	COG0765	440528	2.54e-93	46.512	HisM	ABC-type amino acid transport system, permease component	E	Amino acid transport and metabolism	DSM28961	Glutamine ABC transporter permease and substrate binding protein
ANKLHD_07270	COG1126	440743	9.64e-180	66.807	GlnQ	ABC-type polar amino acid transport system, ATPase component	E	Amino acid transport and metabolism	DSM28961	ABC transporter domain-containing protein
ANKLHD_07275	COG0363	440132	1.38e-107	43.32	NagB	6-phosphogluconolactonase/Glucosamine-6-phosphate isomerase/deaminase	G	Carbohydrate transport and metabolism	DSM28961	Glucosamine-6-phosphate deaminase
ANKLHD_07280	COG0809	440571	0	64.14	QueA	S-adenosylmethionine:tRNA-ribosyltransferase-isomerase (queuine synthetase)	J	Translation, ribosomal structure and biogenesis	DSM28961	tRNA preQ1(34) S-adenosylmethionine ribosyltransferase-isomerase QueA
ANKLHD_07285	COG0697	440461	1.34e-40	26.148	EamA	Amino acid export permease, drug/metabolite transporter (DMT) superfamily	E	Amino acid transport and metabolism	DSM28961	EamA domain-containing protein
ANKLHD_07290	COG4129	443305	2.03e-24	26.768	YgaE	Predicted membrane transporter YgaE, aromatic acid exporter family	R	General function prediction only	DSM28961	Integral membrane protein
ANKLHD_07295	COG0034	439804	0	55.965	PurF	Glutamine phosphoribosylpyrophosphate amidotransferase	F	Nucleotide transport and metabolism	DSM28961	amidophosphoribosyltransferase
ANKLHD_07300	COG0821	440583	0	59.726	IspG	4-hydroxy-3-methylbut-2-enyl diphosphate synthase IspG/GcpE	I	Lipid transport and metabolism	DSM28961	flavodoxin-dependent (E)-4-hydroxy-3-methylbut-2-enyl-diphosphate synthase
ANKLHD_07305	COG2252	441853	0	49.372	NCS2	Xanthine/guanine/uracil/vitamin C permease GhxP/GhxQ, nucleobase:cation symporter 2 ( NCS2) family	F	Nucleotide transport and metabolism	DSM28961	Guanine permease
ANKLHD_07310	COG0561	440327	2.76e-56	31.203	Cof	Hydroxymethylpyrimidine pyrophosphatase and other HAD family phosphatases	H	Coenzyme transport and metabolism	DSM28961	Hydrolase (HAD superfamily)
ANKLHD_07315	COG1511	441120	9.45e-66	48.485	YhgE	Uncharacterized membrane protein YhgE, phage infection protein (PIP) family	S	Function unknown	DSM28961	YhgE/Pip domain-containing protein
ANKLHD_07320	COG1309	440920	5.88e-13	20	AcrR	DNA-binding protein, AcrR family, includes nucleoid occlusion protein SlmA	K	Transcription	DSM28961	Transcriptional regulator, TetR family
ANKLHD_07325	COG2176	441779	1.23e-33	31.176	PolC	DNA polymerase III, alpha subunit (gram-positive type)	L	Replication, recombination and repair	DSM28961	3'-5' exonuclease
ANKLHD_07330	COG3759	442973	9.64e-34	34.711		Uncharacterized membrane protein, DUF1304 domain	S	Function unknown	DSM28961	Integral membrane protein
ANKLHD_07335	COG0778	440541	4.24e-44	25.373	NfnB	Nitroreductase	C	Energy production and conversion	DSM28961	NADH dehydrogenase
ANKLHD_07340	COG1846	441451	2.69e-24	25.758	MarR	DNA-binding transcriptional regulator, MarR family	K	Transcription	DSM28961	MarR family transcriptional regulator
ANKLHD_07345	COG1055	440675	1.7e-32	25.071	ArsB	Na+/H+ antiporter NhaD or related arsenite permease	P	Inorganic ion transport and metabolism	DSM28961	Citrate transporter-like domain-containing protein
ANKLHD_07350	COG0704	440468	1.75e-76	41.429	PhoU	Phosphate uptake regulator PhoU	P	Inorganic ion transport and metabolism	DSM28961	phosphate signaling complex protein PhoU
ANKLHD_07355	COG1117	440734	0	63.745	PstB	ABC-type phosphate transport system, ATPase component	P	Inorganic ion transport and metabolism	DSM28961	phosphate ABC transporter ATP-binding protein PstB
ANKLHD_07360	COG1117	440734	0	61.753	PstB	ABC-type phosphate transport system, ATPase component	P	Inorganic ion transport and metabolism	DSM28961	phosphate ABC transporter ATP-binding protein PstB
ANKLHD_07365	COG0581	440346	4.87e-94	37.956	PstA	ABC-type phosphate transport system, permease component	P	Inorganic ion transport and metabolism	DSM28961	phosphate ABC transporter permease PstA
ANKLHD_07370	COG0573	440338	2.53e-99	37.545	PstC	ABC-type phosphate transport system, permease component	P	Inorganic ion transport and metabolism	DSM28961	phosphate ABC transporter permease subunit PstC
ANKLHD_07375	COG0226	439996	2.01e-85	36.567	PstS	ABC-type phosphate transport system, periplasmic component	P	Inorganic ion transport and metabolism	DSM28961	Phosphate-binding protein
ANKLHD_07380	COG0226	439996	2.41e-64	34.831	PstS	ABC-type phosphate transport system, periplasmic component	P	Inorganic ion transport and metabolism	DSM28961	Phosphate ABC transporter, periplasmic phosphate-binding protein PstS (TC 3-A1-71)
ANKLHD_07385	COG0492	440258	3.83e-44	28.125	TrxB	Thioredoxin reductase	O	Posttranslational modification, protein turnover, chaperones	DSM28961	Ferredoxin--NADP reductase
ANKLHD_07390	COG0614	440379	2.62e-41	24.46	FepB	ABC-type Fe3+-hydroxamate transport system, periplasmic component	P	Inorganic ion transport and metabolism	DSM28961	Vitamin B12 ABC transporter, B12-binding component BtuF
ANKLHD_07395	COG1120	440737	2.45e-112	40.964	FepC	ABC-type cobalamin/Fe3+-siderophores transport system, ATPase component	P	Inorganic ion transport and metabolism	DSM28961	ABC transporter domain-containing protein
ANKLHD_07400	COG0609	440374	1.77e-105	42.271	FepD	ABC-type Fe3+-siderophore transport system, permease component	P	Inorganic ion transport and metabolism	DSM28961	ABC transporter
ANKLHD_07405	COG1215	440828	6.7e-47	23.664	BcsA	Glycosyltransferase, catalytic subunit of cellulose synthase and poly-beta-1,6-N-acetylglucosamine synthase	N	Cell motility	DSM28961	Poly-beta-1,6-N-acetyl-D-glucosamine synthase
ANKLHD_07410	COG1004	440628	6.13e-63	30	Ugd	UDP-glucose 6-dehydrogenase	M	Cell wall/membrane/envelope biogenesis	DSM28961	UDP-glucose 6-dehydrogenase
ANKLHD_07415	COG0691	440455	6.81e-85	55.844	SmpB	tmRNA-binding protein	O	Posttranslational modification, protein turnover, chaperones	DSM28961	SsrA-binding protein SmpB
ANKLHD_07420	COG0557	440323	0	44.784	VacB	Exoribonuclease R	K	Transcription	DSM28961	ribonuclease R
ANKLHD_07425	COG1314	440925	8.8e-12	27.848	SecG	Protein translocase subunit SecG	U	Intracellular trafficking, secretion, and vesicular transport	DSM28961	preprotein translocase subunit SecG
ANKLHD_07430	COG0492	440258	1.91e-143	53.135	TrxB	Thioredoxin reductase	O	Posttranslational modification, protein turnover, chaperones	DSM28961	thioredoxin-disulfide reductase
ANKLHD_07440	COG1126	440743	8.7e-139	54.583	GlnQ	ABC-type polar amino acid transport system, ATPase component	E	Amino acid transport and metabolism	DSM28961	Cystine transport ATP-binding protein
ANKLHD_07445	COG0765	440528	1.29e-56	39.207	HisM	ABC-type amino acid transport system, permease component	E	Amino acid transport and metabolism	DSM28961	Amino acid ABC transporter membrane protein, PAAT family (TC 3-A1-3-)
ANKLHD_07450	COG0834	440596	2.13e-44	28.27	HisJ	ABC-type amino acid transport/signal transduction system, periplasmic component/domain	E	Amino acid transport and metabolism	DSM28961	Cysteine ABC transporter, substrate-binding protein
ANKLHD_07455	COG0842	440604	7.97e-06	27.679	YadH	ABC-type multidrug transport system, permease component	V	Defense mechanisms	DSM28961	Multidrug ABC transporter, permease
ANKLHD_07460	COG0842	440604	6.36e-06	21.951	YadH	ABC-type multidrug transport system, permease component	V	Defense mechanisms	DSM28961	ABC-2 type transporter transmembrane domain-containing protein
ANKLHD_07465	COG1131	440746	1.07e-104	42.273	RbbA	Ribosome-associated ATPase or ATPase component of an ABC-type multidrug transport system	J	Translation, ribosomal structure and biogenesis	DSM28961	Teichoic acid export ATP-binding protein TagH
ANKLHD_07470	COG4585	443642	4.45e-43	28.251	ComP	Signal transduction histidine kinase ComP	T	Signal transduction mechanisms	DSM28961	Sensor histidine kinase NatK C-terminal domain-containing protein
ANKLHD_07475	COG2197	441799	2.75e-34	27.885	CitB	DNA-binding response regulator, NarL/FixJ family, contains REC and HTH domains	T	Signal transduction mechanisms	DSM28961	Fructose response regulator of fruA and EII fructose/mannose
ANKLHD_07480	COG3589	442808	0	55.182	MupG	6-phospho-N-acetylmuramidase MupG, DUF871 family	M	Cell wall/membrane/envelope biogenesis	DSM28961	Outer surface protein
ANKLHD_07490	COG4485	443579	0	37.747	YfhO	Uncharacterized membrane protein YfhO	S	Function unknown	DSM28961	ABC transporter, permease protein
ANKLHD_07495	COG0398	440167	9.74e-19	24.419	TVP38	Uncharacterized membrane protein YdjX, related to fungal oxalate transporter, TVP38/TMEM64 family	S	Function unknown	DSM28961	TVP38/TMEM64 family membrane protein
ANKLHD_07500	COG1098	440715	5.31e-39	37.5	YabR	Predicted RNA-binding protein, contains ribosomal protein S1 (RPS1) domain	R	General function prediction only	DSM28961	General stress protein 13
ANKLHD_07505	COG0652	440417	6.26e-75	43.011	PpiB	Peptidyl-prolyl cis-trans isomerase (rotamase) - cyclophilin family	O	Posttranslational modification, protein turnover, chaperones	DSM28961	Peptidyl-prolyl cis-trans isomerase
ANKLHD_07510	COG0561	440327	6.41e-50	25.49	Cof	Hydroxymethylpyrimidine pyrophosphatase and other HAD family phosphatases	H	Coenzyme transport and metabolism	DSM28961	Streptococcal lipoprotein rotamase A Peptidyl-prolyl cis-trans isomerase
ANKLHD_07515	COG2197	441799	9.99e-45	30.097	CitB	DNA-binding response regulator, NarL/FixJ family, contains REC and HTH domains	T	Signal transduction mechanisms	DSM28961	Two component transcriptional regulator VraR
ANKLHD_07520	COG4585	443642	3.69e-57	33.023	ComP	Signal transduction histidine kinase ComP	T	Signal transduction mechanisms	DSM28961	histidine kinase
ANKLHD_07525	COG4758	443791	6.28e-19	22.018	LiaF	Membrane protein LiaF, inhibitor of the LiaRS two-component envelope stress sensory system	T	Signal transduction mechanisms	DSM28961	Cell wall-active antibiotics response LiaF-like C-terminal domain-containing protein
ANKLHD_07535	COG1359	440970	4.7e-26	35.556	YgiN	Quinol monooxygenase YgiN	C	Energy production and conversion	DSM28961	ABM domain-containing protein
ANKLHD_07540	COG2151	441754	3.26e-43	46.078	PaaD	Metal-sulfur cluster biosynthetic enzyme, includes PaaD subunit of phenylacetate degradation complex	O	Posttranslational modification, protein turnover, chaperones	DSM28961	Aromatic ring hydroxylating protein
ANKLHD_07550	COG0493	440259	0	41.631	GltD	NADPH-dependent glutamate synthase beta chain or related oxidoreductase	E	Amino acid transport and metabolism	DSM28961	Glutamate synthase subunit beta
ANKLHD_07555	COG0070	439840	0	34.129	GltB3	Glutamate synthase domain 3	E	Amino acid transport and metabolism	DSM28961	glutamate synthase large subunit
ANKLHD_07560	COG1636	441243	4.65e-91	42.929	QueH	Epoxyqueuosine reductase QueH (tRNA modification)	J	Translation, ribosomal structure and biogenesis	DSM28961	Epoxyqueuosine reductase QueH
ANKLHD_07570	COG0335	440104	9.37e-71	70.175	RplS	Ribosomal protein L19	J	Translation, ribosomal structure and biogenesis	DSM28961	50S ribosomal protein L19
ANKLHD_07575	COG0277	440046	1.68e-140	38.353	GlcD	FAD/FMN-containing lactate dehydrogenase/glycolate oxidase	C	Energy production and conversion	DSM28961	FAD-binding PCMH-type domain-containing protein
ANKLHD_07580	COG1011	440635	1.4e-44	29.344	YigB	FMN and 5-amino-6-(5-phospho-D-ribitylamino)uracil phosphatase YigB, HAD superfamily (riboflavin biosynthesis)	H	Coenzyme transport and metabolism	DSM28961	2-haloalkanoic acid dehalogenase
ANKLHD_07590	COG0028	439799	1.99e-158	32.914	IlvB	Acetolactate synthase large subunit or other thiamine pyrophosphate-requiring enzyme	E	Amino acid transport and metabolism	DSM28961	pyruvate oxidase
ANKLHD_07595	COG0472	440240	1.32e-56	35.443	Rfe	UDP-N-acetylmuramyl pentapeptide phosphotransferase/UDP-N-acetylglucosamine-1-phosphate transferase/archaeal AglH	M	Cell wall/membrane/envelope biogenesis	DSM28961	phospho-N-acetylmuramoyl-pentapeptide-transferase
ANKLHD_07600	COG0768	440531	1.29e-138	28.457	FtsI	Cell division protein FtsI, peptidoglycan transpeptidase (Penicillin-binding protein 2)	D	Cell cycle control, cell division, chromosome partitioning	DSM28961	Cell division protein FtsI [Peptidoglycan synthetase]
ANKLHD_07605	COG4839	443867	4.11e-17	25.397	FtsL2	Cell division protein FtsL, bacillar variant	D	Cell cycle control, cell division, chromosome partitioning	DSM28961	Cell division protein FtsL
ANKLHD_07610	COG0275	440044	1.2e-173	49.684	RmsH	16S rRNA C1402 N4-methylase RsmH	J	Translation, ribosomal structure and biogenesis	DSM28961	16S rRNA (cytosine(1402)-N(4))-methyltransferase RsmH
ANKLHD_07615	COG0014	439785	0	57.933	ProA	Gamma-glutamyl phosphate reductase	E	Amino acid transport and metabolism	DSM28961	glutamate-5-semialdehyde dehydrogenase
ANKLHD_07620	COG2348	441916	5.77e-88	33.012	FmhB	Lipid II:glycine glycyltransferase (Peptidoglycan interpeptide bridge formation enzyme)	M	Cell wall/membrane/envelope biogenesis	DSM28961	MurM protein, putative
ANKLHD_07625	COG2348	441916	5.29e-58	23.261	FmhB	Lipid II:glycine glycyltransferase (Peptidoglycan interpeptide bridge formation enzyme)	M	Cell wall/membrane/envelope biogenesis	DSM28961	tRNA-dependent lipid II-Ala--L-alanine ligase
ANKLHD_07630	COG0263	440033	1e-120	46.565	ProB	Glutamate 5-kinase	E	Amino acid transport and metabolism	DSM28961	Glutamate 5-kinase
ANKLHD_07635	COG0497	440263	0	43.19	RecN	DNA repair ATPase RecN	L	Replication, recombination and repair	DSM28961	DNA repair protein RecN
ANKLHD_07640	COG1438	441047	2.14e-43	39.865	ArgR	Arginine repressor	K	Transcription	DSM28961	Arginine repressor
ANKLHD_07645	COG1189	440802	1.33e-142	56.175	YqxC	Predicted rRNA methylase YqxC, contains S4 and FtsJ domains	J	Translation, ribosomal structure and biogenesis	DSM28961	Ribosomal RNA methyltransferase FtsJ domain-containing protein
ANKLHD_07650	COG0142	439912	4.81e-80	39.231	IspA	Geranylgeranyl pyrophosphate synthase	H	Coenzyme transport and metabolism	DSM28961	farnesyl diphosphate synthase
ANKLHD_07655	COG1722	441328	6.1e-18	46.154	XseB	Exonuclease VII small subunit	L	Replication, recombination and repair	DSM28961	exodeoxyribonuclease VII small subunit
ANKLHD_07660	COG1570	441178	1.43e-174	39.823	XseA	Exonuclease VII, large subunit	L	Replication, recombination and repair	DSM28961	exodeoxyribonuclease VII large subunit
ANKLHD_07665	COG0190	439960	0	61.348	FolD	5,10-methylene-tetrahydrofolate dehydrogenase/Methenyl tetrahydrofolate cyclohydrolase	H	Coenzyme transport and metabolism	DSM28961	bifunctional methylenetetrahydrofolate dehydrogenase/methenyltetrahydrofolate cyclohydrolase
ANKLHD_07670	COG1393	441003	7.69e-34	32.203	ArsC	Arsenate reductase or related protein, glutaredoxin family	P	Inorganic ion transport and metabolism	DSM28961	transcriptional regulator Spx
ANKLHD_07675	COG2337	441908	4.17e-45	45.794	MazF	mRNA-degrading endonuclease MazF, toxin component of the MazEF toxin-antitoxin module	V	Defense mechanisms	DSM28961	mRNA interferase
ANKLHD_07680	COG0787	440550	2.81e-155	37.802	Alr	Alanine racemase	M	Cell wall/membrane/envelope biogenesis	DSM28961	alanine racemase
ANKLHD_07685	COG0736	440499	1e-44	44.262	AcpS	Phosphopantetheinyl transferase (holo-ACP synthase)	I	Lipid transport and metabolism	DSM28961	Holo-[acyl-carrier-protein] synthase
ANKLHD_07690	COG1823	441428	0	54.933	TcyP	L-cystine transporter TcyP, sodium:dicarboxylate symporter family	E	Amino acid transport and metabolism	DSM28961	L-cystine uptake protein TcyP
ANKLHD_07695	COG0624	440389	2.93e-46	21.921	ArgE	Acetylornithine deacetylase/Succinyl-diaminopimelate desuccinylase or related deacylase	E	Amino acid transport and metabolism	DSM28961	dipeptidase PepV
ANKLHD_07705	COG0322	440091	0	48.68	UvrC	Excinuclease UvrABC, nuclease subunit	L	Replication, recombination and repair	DSM28961	excinuclease ABC subunit UvrC
ANKLHD_07710	COG0539	440305	2.05e-152	49.296	RpsA	Ribosomal protein S1	J	Translation, ribosomal structure and biogenesis	DSM28961	30S ribosomal protein S1
ANKLHD_07715	COG0159	439929	1.59e-97	39.608	TrpA	Tryptophan synthase alpha chain	E	Amino acid transport and metabolism	DSM28961	tryptophan synthase subunit alpha
ANKLHD_07720	COG0133	439903	0	67.43	TrpB	Tryptophan synthase beta chain	E	Amino acid transport and metabolism	DSM28961	tryptophan synthase subunit beta
ANKLHD_07725	COG0135	439905	4.1e-82	44.444	TrpF	Phosphoribosylanthranilate isomerase	E	Amino acid transport and metabolism	DSM28961	phosphoribosylanthranilate isomerase
ANKLHD_07730	COG0134	439904	2.65e-104	44.922	TrpC	Indole-3-glycerol phosphate synthase	E	Amino acid transport and metabolism	DSM28961	indole-3-glycerol phosphate synthase TrpC
ANKLHD_07735	COG1605	441213	1.04e-19	37.209	PheA	Chorismate mutase	E	Amino acid transport and metabolism	DSM28961	Chorismate mutase
ANKLHD_07740	COG0547	440313	2.84e-148	48.624	TrpD	Anthranilate phosphoribosyltransferase, glycosyltransferase domain	E	Amino acid transport and metabolism	DSM28961	Anthranilate phosphoribosyltransferase
ANKLHD_07750	COG0512	440278	1.21e-104	52.151	PabA	Anthranilate/para-aminobenzoate synthase component II (glutamine amidotransferase)	E	Amino acid transport and metabolism	DSM28961	Anthranilate synthase, amidotransferase component Para-aminobenzoate synthase, amidotransferase component # TrpAbPabAb
ANKLHD_07755	COG0147	439917	0	42.67	TrpE	Anthranilate/para-aminobenzoate synthases component I	E	Amino acid transport and metabolism	DSM28961	anthranilate synthase component I
ANKLHD_07765	COG1136	440751	2.15e-71	38.14	LolD	ABC-type lipoprotein targeting system ATPase component LolD	M	Cell wall/membrane/envelope biogenesis	DSM28961	ABC transporter ATP-binding protein
ANKLHD_07775	COG4652	443690	1.27e-13	21.713		Uncharacterized conserved protein, DUF1430 domain	S	Function unknown	DSM28961	Bacteriocin-associated integral membrane (Putative immunity) protein
ANKLHD_07785	COG1396	441006	0.000429	30.667	HipB	Transcriptional regulator, contains XRE-family HTH domain	K	Transcription	DSM28961	Positive transcriptional regulator, MutR family
ANKLHD_07790	COG2217	441819	0	38.141	ZntA	Cation-transporting P-type ATPase	P	Inorganic ion transport and metabolism	DSM28961	Cadmium-transporting ATPase
ANKLHD_07795	COG0640	440405	1.6e-20	35.366	ArsR	DNA-binding transcriptional regulator, ArsR family	K	Transcription	DSM28961	Cadmium efflux system accessory protein
ANKLHD_07805	COG0370	440139	0	45.306	FeoB	Fe2+ transporter FeoB	P	Inorganic ion transport and metabolism	DSM28961	ferrous iron transport protein B
ANKLHD_07810	COG1918	441522	1.59e-24	35.443	FeoA	Fe2+ transport protein FeoA	P	Inorganic ion transport and metabolism	DSM28961	Ferrous iron transporter FeoA domain-containing protein
ANKLHD_07815	COG1476	441085	8.64e-20	43.077	XRE	DNA-binding transcriptional regulator, XRE-family HTH domain	K	Transcription	DSM28961	Transcriptional regulator, helix-turn-helix XRE-family
ANKLHD_07820	COG0292	440061	1.17e-56	71	RplT	Ribosomal protein L20	J	Translation, ribosomal structure and biogenesis	DSM28961	50S ribosomal protein L20
ANKLHD_07825	COG0291	440060	2.74e-18	45.902	RpmI	Ribosomal protein L35	J	Translation, ribosomal structure and biogenesis	DSM28961	50S ribosomal protein L35
ANKLHD_07830	COG0290	440059	1.11e-79	54.545	InfC	Translation initiation factor IF-3	J	Translation, ribosomal structure and biogenesis	DSM28961	translation initiation factor IF-3
ANKLHD_07840	COG3177	442410	2.09e-72	29.193		Fic family protein	K	Transcription	DSM28961	Hypothetical cytosolic protein
ANKLHD_07845	COG0445	440214	0	60.835	MnmG	tRNA U34 5-carboxymethylaminomethyl modifying enzyme MnmG/GidA	J	Translation, ribosomal structure and biogenesis	DSM28961	tRNA uridine-5-carboxymethylaminomethyl(34) synthesis enzyme MnmG
ANKLHD_07850	COG4807	443835	2.79e-63	41.358	YehS	Uncharacterized conserved protein YehS, DUF1456 family	S	Function unknown	DSM28961	Cytoplasmic protein
ANKLHD_07855	COG0583	440348	1.77e-34	23.134	LysR	DNA-binding transcriptional regulator, LysR family	K	Transcription	DSM28961	Malolactic regulator
ANKLHD_07860	COG0281	440050	1.61e-121	29.283	SfcA	Malic enzyme	C	Energy production and conversion	DSM28961	malolactic enzyme
ANKLHD_07865	COG3493	442716	6.03e-39	42.657	CitS	Na+/citrate or Na+/malate symporter	C	Energy production and conversion	DSM28961	hypothetical protein
ANKLHD_07870	COG3493	442716	1.04e-82	40.234	CitS	Na+/citrate or Na+/malate symporter	C	Energy production and conversion	DSM28961	Malate Na(+) symporter
ANKLHD_07880	COG1136	440751	2.63e-97	44.889	LolD	ABC-type lipoprotein targeting system ATPase component LolD	M	Cell wall/membrane/envelope biogenesis	DSM28961	ABC transporter, ATP-binding protein
ANKLHD_07885	COG0482	440250	0	52.151	MnmA	tRNA U34 2-thiouridine synthase MnmA/TrmU, contains the PP-loop ATPase domain	J	Translation, ribosomal structure and biogenesis	DSM28961	tRNA 2-thiouridine(34) synthase MnmA
ANKLHD_07890	COG3340	442569	8.22e-32	28.111	PepE	Peptidase E	E	Amino acid transport and metabolism	DSM28961	Alpha-aspartyl dipeptidase Peptidase E
ANKLHD_07895	COG4223	443367	0.007	27.174		Uncharacterized conserved protein	S	Function unknown	DSM28961	Lipoprotein
ANKLHD_07900	COG0340	440109	3.58e-56	32.365	BirA2	Biotin-protein ligase	H	Coenzyme transport and metabolism	DSM28961	biotin--[biotin carboxyl-carrier protein] ligase
ANKLHD_07915	COG3708	442922	3.71e-50	38.272	YdeE	Predicted transcriptional regulator YdeE, contains AraC-type DNA-binding domain	K	Transcription	DSM28961	Transcriptional regulator, AraC family
ANKLHD_07920	COG0546	440312	4.19e-59	30.374	Gph	Phosphoglycolate phosphatase, HAD superfamily	C	Energy production and conversion	DSM28961	Phosphoglycolate phosphatase
ANKLHD_07925	COG1760	441366	3.29e-29	25.847	SdaA	L-serine deaminase	E	Amino acid transport and metabolism	DSM28961	L-serine ammonia-lyase, iron-sulfur-dependent subunit beta
ANKLHD_07930	COG1760	441366	8.62e-96	39.13	SdaA	L-serine deaminase	E	Amino acid transport and metabolism	DSM28961	L-serine ammonia-lyase, iron-sulfur-dependent, subunit alpha
ANKLHD_07935	COG0355	440124	2.35e-41	37.5	AtpC	FoF1-type ATP synthase, epsilon subunit	C	Energy production and conversion	DSM28961	F0F1 ATP synthase subunit epsilon
ANKLHD_07940	COG0055	439825	0	74.627	AtpD	FoF1-type ATP synthase, beta subunit	C	Energy production and conversion	DSM28961	F0F1 ATP synthase subunit beta
ANKLHD_07945	COG0224	439994	3.57e-119	43.945	AtpG	FoF1-type ATP synthase, gamma subunit	C	Energy production and conversion	DSM28961	F0F1 ATP synthase subunit gamma
ANKLHD_07950	COG0056	439826	0	70.541	AtpA	FoF1-type ATP synthase, alpha subunit	C	Energy production and conversion	DSM28961	F0F1 ATP synthase subunit alpha
ANKLHD_07955	COG0712	440476	1.65e-46	34.27	AtpH	FoF1-type ATP synthase, delta subunit	C	Energy production and conversion	DSM28961	F0F1 ATP synthase subunit delta
ANKLHD_07960	COG0711	440475	3.05e-31	41.447	AtpF	FoF1-type ATP synthase, membrane subunit b or b'	C	Energy production and conversion	DSM28961	F0F1 ATP synthase subunit B
ANKLHD_07965	COG0356	440125	5.69e-61	37.727	AtpB	FoF1-type ATP synthase, membrane subunit a	C	Energy production and conversion	DSM28961	F0F1 ATP synthase subunit A
ANKLHD_07970	COG0636	440401	4.86e-14	48.333	AtpE	FoF1-type ATP synthase, membrane subunit c/Archaeal/vacuolar-type H+-ATPase, subunit K	C	Energy production and conversion	DSM28961	F0F1 ATP synthase subunit C
ANKLHD_07975	COG0627	440392	1.26e-64	29.344	FrmB	S-formylglutathione hydrolase FrmB	V	Defense mechanisms	DSM28961	Tributyrin esterase
ANKLHD_07980	COG2333	441904	1.25e-98	37.5	ComEC	DNA uptake channel protein ComEC C-terminal domain, metallo-beta-lactamase superfamily	U	Intracellular trafficking, secretion, and vesicular transport	DSM28961	DNA internalization-related competence protein ComEC/Rec2
ANKLHD_07985	COG1555	441164	1.41e-29	53.623	ComEA	DNA uptake protein ComE or related DNA-binding protein	L	Replication, recombination and repair	DSM28961	ComEA family DNA-binding protein
ANKLHD_07990	COG1668	441274	3.06e-68	25.122	NatB	ABC-type Na+ efflux pump, permease component NatB	C	Energy production and conversion	DSM28961	ABC-2 type transporter transmembrane domain-containing protein
ANKLHD_07995	COG4152	443322	3.93e-159	45.27	YhaQ	ABC-type uncharacterized transport system, ATPase component	R	General function prediction only	DSM28961	ABC transporter domain-containing protein
ANKLHD_08005	COG1476	441085	1.76e-13	39.024	XRE	DNA-binding transcriptional regulator, XRE-family HTH domain	K	Transcription	DSM28961	Putative transcriptional regulator
ANKLHD_08010	COG0443	440212	0	67.351	DnaK	Molecular chaperone DnaK (HSP70)	O	Posttranslational modification, protein turnover, chaperones	DSM28961	molecular chaperone DnaK
ANKLHD_08015	COG0576	440341	2.7e-49	45.205	GrpE	Molecular chaperone GrpE (heat shock protein HSP-70)	O	Posttranslational modification, protein turnover, chaperones	DSM28961	nucleotide exchange factor GrpE
ANKLHD_08020	COG1420	441030	1.55e-78	27.616	HrcA	Transcriptional regulator of heat shock response	K	Transcription	DSM28961	heat-inducible transcriptional repressor HrcA
ANKLHD_08030	COG1876	441480	7.18e-46	37.778	LdcB	LD-carboxypeptidase LdcB, LAS superfamily	M	Cell wall/membrane/envelope biogenesis	DSM28961	Serine-type D-Ala-D-Ala carboxypeptidase
ANKLHD_08035	COG0406	440175	1.69e-40	26.728	PhoE	Broad specificity phosphatase PhoE	G	Carbohydrate transport and metabolism	DSM28961	Phosphoglycerate mutase
ANKLHD_08040	COG2848	442096	0	73.171		Uncharacterized conserved protein, UPF0210 family	D	Cell cycle control, cell division, chromosome partitioning	DSM28961	UPF0210 protein LACPI_0844
ANKLHD_08045	COG3830	443042	8.32e-29	49.425	ACT	ACT domain, binds amino acids and other small ligands	T	Signal transduction mechanisms	DSM28961	ACT domain-containing protein
ANKLHD_08050	COG1575	441183	5.23e-55	28.479	MenA	1,4-dihydroxy-2-naphthoate polyprenyltransferase	H	Coenzyme transport and metabolism	DSM28961	Prenyltransferase, contains 1,4-dihydroxy-2-naphthoate octaprenyltransferase domain
ANKLHD_08055	COG0323	440092	3.28e-05	42.553	MutL	DNA mismatch repair ATPase MutL	L	Replication, recombination and repair	DSM28961	ATP-binding protein
ANKLHD_08060	COG0270	440040	3.57e-69	34.545	Dcm	DNA-cytosine methylase Dcm or eukaryotic tRNA-C38 C5-methylase, Dcm/DNMT2/TRDMT1 family	L	Replication, recombination and repair	DSM28961	Cytosine-specific methyltransferase
ANKLHD_08065	COG0270	440040	1.1e-16	46.809	Dcm	DNA-cytosine methylase Dcm or eukaryotic tRNA-C38 C5-methylase, Dcm/DNMT2/TRDMT1 family	L	Replication, recombination and repair	DSM28961	hypothetical protein
ANKLHD_08070	COG2963	442203	2.65e-16	25.843	InsE	Transposase InsE and inactivated derivatives	X	Mobilome: prophages, transposons	DSM28961	IS3 family IS981 transposase ORF A
ANKLHD_08075	COG2801	442053	3.99e-95	38.406	InsO	Transposase InsO of transposable element IS3, Rve (retroviral integrase) family	X	Mobilome: prophages, transposons	DSM28961	IS3 family IS981 transposase ORF B
ANKLHD_08090	COG1401	441011	3.34e-39	31.892	McrB	5-methylcytosine-specific restriction endonuclease McrBC, GTP-binding regulatory subunit McrB	V	Defense mechanisms	DSM28961	AAA family ATPase
ANKLHD_08105	COG2509	441999	0	58.296		FAD-dependent dehydrogenase	R	General function prediction only	DSM28961	FAD/NAD(P)-binding domain-containing protein
ANKLHD_08110	COG3568	442789	2.05e-09	20.468	ElsH	Metal-dependent hydrolase, endonuclease/exonuclease/phosphatase family	R	General function prediction only	DSM28961	Metal-dependent hydrolase, endonuclease/exonuclease/phosphatase family
ANKLHD_08115	COG3568	442789	0.003	25	ElsH	Metal-dependent hydrolase, endonuclease/exonuclease/phosphatase family	R	General function prediction only	DSM28961	hypothetical protein
ANKLHD_08120	COG0825	440587	2.61e-163	60.63	AccA	Acetyl-CoA carboxylase alpha subunit	I	Lipid transport and metabolism	DSM28961	acetyl-CoA carboxylase carboxyl transferase subunit alpha
ANKLHD_08125	COG0777	440540	1.94e-178	55.017	AccD	Acetyl-CoA carboxylase beta subunit	I	Lipid transport and metabolism	DSM28961	acetyl-CoA carboxylase, carboxyltransferase subunit beta
ANKLHD_08130	COG4770	443802	0	63.252	PccA	Acetyl/propionyl-CoA carboxylase, alpha subunit	I	Lipid transport and metabolism	DSM28961	acetyl-CoA carboxylase biotin carboxylase subunit
ANKLHD_08135	COG0764	440527	6.96e-69	55	FabA	3-hydroxymyristoyl/3-hydroxydecanoyl-(acyl carrier protein) dehydratase	I	Lipid transport and metabolism	DSM28961	3-hydroxyacyl-ACP dehydratase FabZ
ANKLHD_08140	COG0511	440277	2.95e-40	36.667	AccB	Biotin carboxyl carrier protein	I	Lipid transport and metabolism	DSM28961	acetyl-CoA carboxylase biotin carboxyl carrier protein
ANKLHD_08145	COG0304	440073	0	51.942	FabB	3-oxoacyl-(acyl-carrier-protein) synthase	I	Lipid transport and metabolism	DSM28961	beta-ketoacyl-ACP synthase II
ANKLHD_08150	COG1028	440651	1.29e-100	42.276	FabG	NAD(P)-dependent dehydrogenase, short-chain alcohol dehydrogenase family	I	Lipid transport and metabolism	DSM28961	3-oxoacyl-[acyl-carrier-protein] reductase
ANKLHD_08155	COG0331	440100	1.09e-147	48.366	FabD	Malonyl CoA-acyl carrier protein transacylase	I	Lipid transport and metabolism	DSM28961	ACP S-malonyltransferase
ANKLHD_08160	COG2070	441673	4.63e-116	44.481	YrpB	NAD(P)H-dependent flavin oxidoreductase YrpB, nitropropane dioxygenase family	R	General function prediction only	DSM28961	enoyl-[acyl-carrier-protein] reductase FabK
ANKLHD_08165	COG0236	440006	4.15e-14	37.662	AcpP	Acyl carrier protein	I	Lipid transport and metabolism	DSM28961	Acyl carrier protein
ANKLHD_08170	COG0332	440101	1.26e-153	53.87	FabH	3-oxoacyl-[acyl-carrier-protein] synthase III	I	Lipid transport and metabolism	DSM28961	Beta-ketoacyl-[acyl-carrier-protein] synthase III
ANKLHD_08175	COG1846	441451	2.85e-23	30.189	MarR	DNA-binding transcriptional regulator, MarR family	K	Transcription	DSM28961	HTH marR-type domain-containing protein
ANKLHD_08180	COG2070	441673	8.23e-79	28.045	YrpB	NAD(P)H-dependent flavin oxidoreductase YrpB, nitropropane dioxygenase family	R	General function prediction only	DSM28961	Enoyl-(Acyl-carrier-protein) reductase (FMN)
ANKLHD_08185	COG0167	439937	3.06e-82	34.603	PyrD	Dihydroorotate dehydrogenase	F	Nucleotide transport and metabolism	DSM28961	dihydroorotate oxidase
ANKLHD_08190	COG1249	440861	0	46.154	Lpd	Dihydrolipoamide dehydrogenase (E3) component of pyruvate/2-oxoglutarate dehydrogenase complex or glutathione oxidoreductase	C	Energy production and conversion	DSM28961	dihydrolipoyl dehydrogenase
ANKLHD_08195	COG0508	440274	1.12e-28	42.105	AceF	Pyruvate/2-oxoglutarate dehydrogenase complex, dihydrolipoamide acyltransferase (E2) component	C	Energy production and conversion	DSM28961	Dihydrolipoamide acetyltransferase component of pyruvate dehydrogenase complex
ANKLHD_08200	COG0022	439793	5.12e-180	49.693	AcoB	Pyruvate/2-oxoglutarate/acetoin dehydrogenase complex, dehydrogenase (E1) component, beta subunit	C	Energy production and conversion	DSM28961	Pyruvate dehydrogenase E1 component beta subunit
ANKLHD_08205	COG1071	440689	8.4e-126	35.838	AcoA	TPP-dependent pyruvate or acetoin dehydrogenase subunit alpha	C	Energy production and conversion	DSM28961	2-oxoisovalerate dehydrogenase subunit alpha
ANKLHD_08210	COG0095	439865	2.27e-105	42.449	LplA	Lipoate-protein ligase A	H	Coenzyme transport and metabolism	DSM28961	lipoate--protein ligase
ANKLHD_08215	COG0596	440361	1.04e-35	26.562	MenH	2-succinyl-6-hydroxy-2,4-cyclohexadiene-1-carboxylate synthase MenH/undecaprenyl monophosphate-sugar esterase UshA/YqjL	H	Coenzyme transport and metabolism	DSM28961	AB hydrolase-1 domain-containing protein
ANKLHD_08225	COG0191	439961	3.58e-148	53.004	Fba	Fructose/tagatose bisphosphate aldolase	G	Carbohydrate transport and metabolism	DSM28961	Class II fructose-bisphosphate aldolase
ANKLHD_08230	COG1105	440722	8.69e-109	38.762	FruK	1-phosphofructokinase or 6-phosphofructokinase II	G	Carbohydrate transport and metabolism	DSM28961	Tagatose-6-phosphate kinase
ANKLHD_08235	COG1820	441425	4.83e-14	40.909	NagA	N-acetylglucosamine-6-phosphate deacetylase	G	Carbohydrate transport and metabolism	DSM28961	N-acetylglucosamine-6-phosphate deacetylase
ANKLHD_08240	COG1820	441425	1.2e-159	43.769	NagA	N-acetylglucosamine-6-phosphate deacetylase	G	Carbohydrate transport and metabolism	DSM28961	N-acetylglucosamine-6-phosphate deacetylase
ANKLHD_08245	COG2222	441824	7.76e-102	31.25	AgaS	Fructoselysine-6-P-deglycase FrlB or related protein, duplicated sugar isomerase (SIS) domain	M	Cell wall/membrane/envelope biogenesis	DSM28961	Galactosamine-6-phosphate isomerase
ANKLHD_08250	COG2188	441791	2.11e-85	41.841	MngR	DNA-binding transcriptional regulator, GntR family	K	Transcription	DSM28961	HTH gntR-type domain-containing protein
ANKLHD_08255	COG3716	442930	2.42e-93	38.028	ManZ	Phosphotransferase system, mannose/fructose/N-acetylgalactosamine-specific IID component	G	Carbohydrate transport and metabolism	DSM28961	PTS system, mannose-specific IID component
ANKLHD_08260	COG3715	442929	2.23e-69	39.13	ManY	Phosphotransferase system, mannose/fructose/N-acetylgalactosamine-specific IIC component	G	Carbohydrate transport and metabolism	DSM28961	hypothetical protein
ANKLHD_08265	COG2893	442138	8.36e-10	40.385	ManX	Phosphotransferase system, mannose/fructose-specific component IIA	G	Carbohydrate transport and metabolism	DSM28961	PTS galactosamine/N-acetylgalactosamine transporter subunit IIA
ANKLHD_08270	COG2893	442138	4.65e-14	32	ManX	Phosphotransferase system, mannose/fructose-specific component IIA	G	Carbohydrate transport and metabolism	DSM28961	PTS galactosamine/N-acetylgalactosamine transporter subunit IIA
ANKLHD_08275	COG0013	439784	0	51.131	AlaS	Alanyl-tRNA synthetase	J	Translation, ribosomal structure and biogenesis	DSM28961	alanine--tRNA ligase
ANKLHD_08280	COG4894	443922	8.19e-55	40	YxjI	Putative phospholipid scramblase YxjI, Tubby2 superfamily	I	Lipid transport and metabolism	DSM28961	hypothetical protein
ANKLHD_08285	COG0760	440523	0.001	22.414	SurA	Periplasmic chaperone SurA (peptidyl-prolyl cis-trans isomerase)	O	Posttranslational modification, protein turnover, chaperones	DSM28961	Foldase protein PrsA
ANKLHD_08290	COG4122	443298	1.14e-60	38.857	TrmR	tRNA 5-hydroxyU34 O-methylase TrmR/YrrM	J	Translation, ribosomal structure and biogenesis	DSM28961	tRNA 5-hydroxyuridine methyltransferase
ANKLHD_08295	COG1164	440778	0	45.485	PepF	Oligoendopeptidase F	E	Amino acid transport and metabolism	DSM28961	oligoendopeptidase F
ANKLHD_08300	COG2040	441643	4.82e-106	35.621	MHT1	Homocysteine/selenocysteine methylase (S-methylmethionine-dependent)	E	Amino acid transport and metabolism	DSM28961	homocysteine S-methyltransferase
ANKLHD_08305	COG0833	440595	0	46.827	LysP	Amino acid permease	E	Amino acid transport and metabolism	DSM28961	Arginine permease RocE
ANKLHD_08310	COG4469	443566	1.31e-58	43.151	CoiA	Competence protein CoiA, contains predicted nuclease domain	R	General function prediction only	DSM28961	Competence protein CoiA
ANKLHD_08315	COG0673	440437	4.48e-64	29.297	MviM	Predicted dehydrogenase	R	General function prediction only	DSM28961	Oxidoreductase
ANKLHD_08320	COG0791	440554	2.7e-49	41.549	NlpC	Cell wall-associated hydrolase, NlpC_P60 family	M	Cell wall/membrane/envelope biogenesis	DSM28961	Gamma-glutamyl-diamino acid-endopeptidase
ANKLHD_08325	COG2759	442046	0	66.367	MIS1	Formyltetrahydrofolate synthetase	F	Nucleotide transport and metabolism	DSM28961	formate--tetrahydrofolate ligase
ANKLHD_08330	COG4815	443843	2.55e-74	50	MepB	DNA/RNA-binding protein MepB	K	Transcription	DSM28961	MepB protein
ANKLHD_08340	COG0583	440348	1.21e-11	20.339	LysR	DNA-binding transcriptional regulator, LysR family	K	Transcription	DSM28961	Trancriptional regulator, LysR-family, putative
ANKLHD_08350	COG2963	442203	2.82e-24	43.333	InsE	Transposase InsE and inactivated derivatives	X	Mobilome: prophages, transposons	DSM28961	Transposase
ANKLHD_08355	COG2801	442053	6.83e-100	44	InsO	Transposase InsO of transposable element IS3, Rve (retroviral integrase) family	X	Mobilome: prophages, transposons	DSM28961	IS3 family IS1069 transposase ORF B
ANKLHD_08360	COG0776	440539	1.59e-42	59.551	HupA	DNA-binding chromatin protein HU or IHF, alpha or beta variants	B	Chromatin structure and dynamics	DSM28961	DNA-binding protein HU
ANKLHD_08365	COG4698	443733	3.63e-64	40	YpmS	Uncharacterized conserved protein YpmS, DUF2140 family	S	Function unknown	DSM28961	YfaA
ANKLHD_08370	COG2755	442045	2.64e-39	24.454	TesA	Lysophospholipase L1 or related esterase. Includes spore coat protein LipC/YcsK	D	Cell cycle control, cell division, chromosome partitioning	DSM28961	Lipase/Acylhydrolase with GDSL-like motif
ANKLHD_08375	COG1307	440918	1.59e-101	39.711	DegV	Fatty acid-binding protein DegV	I	Lipid transport and metabolism	DSM28961	DegV family protein
ANKLHD_08380	COG1272	440883	4.25e-85	49.065	YqfA	Progestin and AdipoQ receptors (PAQRs) homolog, hemolysin III family	U	Intracellular trafficking, secretion, and vesicular transport	DSM28961	Hemolysin III
ANKLHD_08385	COG3421	442647	0	38.275	ResIII	Type III restriction endonuclease	V	Defense mechanisms	DSM28961	restriction endonuclease
ANKLHD_08390	COG3421	442647	3.9e-54	42.373	ResIII	Type III restriction endonuclease	V	Defense mechanisms	DSM28961	DEAD/DEAH box helicase family protein
ANKLHD_08395	COG3943	443143	4.97e-60	47.692	RhuM	Uncharacterized protein RhuM, Salmonella virulence factor	S	Function unknown	DSM28961	Virulence RhuM family protein
ANKLHD_08400	COG2189	441792	4.33e-101	36.99	Mod	Adenine specific DNA methylase Mod	L	Replication, recombination and repair	DSM28961	Site-specific DNA-methyltransferase
ANKLHD_08405	COG0587	440352	0	34.67	DnaE	DNA polymerase III, alpha subunit	L	Replication, recombination and repair	DSM28961	DNA polymerase III subunit alpha
ANKLHD_08415	COG0666	440430	7.21e-09	22.513	ANKYR	Ankyrin repeat	T	Signal transduction mechanisms	DSM28961	hypothetical protein
ANKLHD_08420	COG0504	440270	0	64.486	PyrG	CTP synthase (UTP-ammonia lyase)	F	Nucleotide transport and metabolism	DSM28961	CTP synthase
ANKLHD_08430	COG0474	440242	2.54e-116	28.315	MgtA	Magnesium-transporting ATPase (P-type)	P	Inorganic ion transport and metabolism	DSM28961	Cation-transporting ATPase
ANKLHD_08435	COG4552	443616	2.89e-18	25.197	Eis	Predicted acetyltransferase	R	General function prediction only	DSM28961	putative acetyltransferase
ANKLHD_08440	COG4552	443616	2.76e-35	34.266	Eis	Predicted acetyltransferase	R	General function prediction only	DSM28961	GNAT family N-acetyltransferase
ANKLHD_08445	COG4475	443572	3.02e-100	53.143	YwlG	Conserved protein YwlG, interacts with ribosomal hibernation-promoting factor, UPF0340/DUF436 family	J	Translation, ribosomal structure and biogenesis	DSM28961	UPF0340 protein BN193_07590
ANKLHD_08450	COG0351	440120	3.6e-68	39.676	ThiD	Hydroxymethylpyrimidine/phosphomethylpyrimidine kinase	H	Coenzyme transport and metabolism	DSM28961	bifunctional hydroxymethylpyrimidine kinase/phosphomethylpyrimidine kinase
ANKLHD_08455	COG0101	439871	3.36e-130	49.6	TruA	tRNA U38,U39,U40 pseudouridine synthase TruA	J	Translation, ribosomal structure and biogenesis	DSM28961	tRNA pseudouridine(38-40) synthase TruA
ANKLHD_08465	COG1136	440751	4.33e-110	46.222	LolD	ABC-type lipoprotein targeting system ATPase component LolD	M	Cell wall/membrane/envelope biogenesis	DSM28961	ABC-type lipoprotein export system, ATPase component
ANKLHD_08470	COG1846	441451	5.67e-20	33.333	MarR	DNA-binding transcriptional regulator, MarR family	K	Transcription	DSM28961	MarR family transcriptional regulator
ANKLHD_08475	COG4392	443518	2.17e-14	27.885	AzlD2	Branched-chain amino acid transport protein	E	Amino acid transport and metabolism	DSM28961	Branched-chain amino acid transport protein azlD
ANKLHD_08480	COG1296	440907	3.23e-55	31.33	AzlC	Predicted branched-chain amino acid permease (azaleucine resistance)	E	Amino acid transport and metabolism	DSM28961	Azaleucine resistance protein AzlC, putative
ANKLHD_08485	COG0522	440288	5.71e-122	59.223	RpsD	Ribosomal protein S4 or related protein	J	Translation, ribosomal structure and biogenesis	DSM28961	30S ribosomal protein S4
ANKLHD_08490	COG0566	440332	4.47e-84	38.911	SpoU	tRNA G18 (ribose-2'-O)-methylase SpoU	J	Translation, ribosomal structure and biogenesis	DSM28961	RNA 2-O ribose methyltransferase substrate binding domain-containing protein
ANKLHD_08495	COG1254	440866	2.66e-28	35.955	AcyP	Acylphosphatase	C	Energy production and conversion	DSM28961	acylphosphatase
ANKLHD_08500	COG0685	440449	4.24e-107	41.993	MetF	5,10-methylenetetrahydrofolate reductase	E	Amino acid transport and metabolism	DSM28961	Methylenetetrahydrofolate reductase
ANKLHD_08505	COG0147	439917	2.38e-98	33.123	TrpE	Anthranilate/para-aminobenzoate synthases component I	E	Amino acid transport and metabolism	DSM28961	aminodeoxychorismate synthase component I
ANKLHD_08520	COG0112	439882	0	63.99	GlyA	Glycine/serine hydroxymethyltransferase	E	Amino acid transport and metabolism	DSM28961	Serine hydroxymethyltransferase
ANKLHD_08525	COG0009	439780	3.02e-72	38.537	TsaC	tRNA A37 threonylcarbamoyladenosine synthetase subunit TsaC/SUA5/YrdC	J	Translation, ribosomal structure and biogenesis	DSM28961	L-threonylcarbamoyladenylate synthase
ANKLHD_08530	COG2890	442135	3.06e-104	39.068	HemK	Methylase of polypeptide chain release factors	J	Translation, ribosomal structure and biogenesis	DSM28961	peptide chain release factor N(5)-glutamine methyltransferase
ANKLHD_08535	COG1194	440807	2.6e-138	43.082	MutY	Adenine-specific DNA glycosylase, acts on AG and A-oxoG pairs	L	Replication, recombination and repair	DSM28961	A/G-specific adenine glycosylase
ANKLHD_08540	COG0216	439986	0	60.282	PrfA	Protein chain release factor RF1	J	Translation, ribosomal structure and biogenesis	DSM28961	peptide chain release factor 1
ANKLHD_08545	COG1670	441276	7.5e-38	30.769	RimL	Protein N-acetyltransferase, RimJ/RimL family	J	Translation, ribosomal structure and biogenesis	DSM28961	Acetyltransferase
ANKLHD_08550	COG1435	441044	9.58e-103	46.032	Tdk	Thymidine kinase	F	Nucleotide transport and metabolism	DSM28961	thymidine kinase
ANKLHD_08555	COG4974	443999	2.2e-56	25.309	XerD	Site-specific tyrosine recombinase XerD	L	Replication, recombination and repair	DSM28961	Phage integrase
ANKLHD_08575	COG3942	443142	2.35e-40	40.8		Surface antigen	M	Cell wall/membrane/envelope biogenesis	DSM28961	Immunogenic secreted N-acetylmuramoyl-L-alanine amidase domain-containing protein SAOUHSC-02979 / GH73, CBM50: lysozyme, peptidoglycan hydrolase
ANKLHD_08585	COG2963	442203	2.65e-16	25.843	InsE	Transposase InsE and inactivated derivatives	X	Mobilome: prophages, transposons	DSM28961	IS3 family IS981 transposase ORF A
ANKLHD_08590	COG2801	442053	3.99e-95	38.406	InsO	Transposase InsO of transposable element IS3, Rve (retroviral integrase) family	X	Mobilome: prophages, transposons	DSM28961	IS3 family IS981 transposase ORF B
ANKLHD_08595	COG3039	442273	1e-108	34.441	IS5	Transposase and inactivated derivatives, IS5 family	X	Mobilome: prophages, transposons	DSM28961	IS5 family IS1194 transposase
ANKLHD_08600	COG0168	439938	1.78e-41	24.272	TrkG	Trk-type K+ transport system, membrane component	P	Inorganic ion transport and metabolism	DSM28961	Ktr system potassium uptake protein B KtrB
ANKLHD_08605	COG0168	439938	1.81e-18	31.915	TrkG	Trk-type K+ transport system, membrane component	P	Inorganic ion transport and metabolism	DSM28961	hypothetical protein
ANKLHD_08610	COG0569	440335	3.16e-43	30.435	TrkA	Trk/Ktr K+ transport system regulatory component TrkA/KtrA/KtrC, RCK domain	P	Inorganic ion transport and metabolism	DSM28961	Ktr system potassium uptake protein A KtrA
ANKLHD_08615	COG1937	441540	1.49e-25	43.836	FrmR	DNA-binding transcriptional regulator, FrmR family	K	Transcription	DSM28961	Stress response transcriptional regulator YrkD
ANKLHD_08620	COG0446	440215	5.21e-130	42.073	Cdr	Coenzyme A disulfide reductase or related oxidoreductase, NAD(P)H-disulfide oxidoreductase family	H	Coenzyme transport and metabolism	DSM28961	Coenzyme A disulfide reductase 2
ANKLHD_08625	COG0446	440215	6.69e-127	46.875	Cdr	Coenzyme A disulfide reductase or related oxidoreductase, NAD(P)H-disulfide oxidoreductase family	H	Coenzyme transport and metabolism	DSM28961	NADH oxidase
ANKLHD_08630	COG0607	440372	2.33e-28	38.272	PspE	Rhodanese-related sulfurtransferase	P	Inorganic ion transport and metabolism	DSM28961	Rhodanese family protein 3
ANKLHD_08635	COG0607	440372	2.77e-31	39.326	PspE	Rhodanese-related sulfurtransferase	P	Inorganic ion transport and metabolism	DSM28961	Rhodanese family protein 4
ANKLHD_08640	COG3039	442273	1.62e-40	44.037	IS5	Transposase and inactivated derivatives, IS5 family	X	Mobilome: prophages, transposons	DSM28961	Transposase IS4-like domain-containing protein
ANKLHD_08645	COG3316	442545	3.98e-91	46.635	Rve	Transposase (or an inactivated derivative), DDE domain	X	Mobilome: prophages, transposons	DSM28961	IS6 family IS1216E transposase
ANKLHD_08650	COG0640	440405	4.55e-28	34.831	ArsR	DNA-binding transcriptional regulator, ArsR family	K	Transcription	DSM28961	Winged helix-turn-helix transcriptional regulator
ANKLHD_08660	COG0003	439774	8.32e-108	37.748	ArsA	Anion-transporting ATPase, ArsA/GET3 family	P	Inorganic ion transport and metabolism	DSM28961	arsenical pump-driving ATPase
ANKLHD_08665	COG0446	440215	6.15e-112	39.474	Cdr	Coenzyme A disulfide reductase or related oxidoreductase, NAD(P)H-disulfide oxidoreductase family	H	Coenzyme transport and metabolism	DSM28961	Pyridine nucleotide-disulfide oxidoreductase
ANKLHD_08670	COG0607	440372	2.05e-27	40.23	PspE	Rhodanese-related sulfurtransferase	P	Inorganic ion transport and metabolism	DSM28961	Putative dehydrogenase
ANKLHD_08675	COG0798	440561	8.26e-161	48.094	ACR3	Arsenite efflux pump ArsB, ACR3 family	P	Inorganic ion transport and metabolism	DSM28961	ACR3 family arsenite efflux transporter
ANKLHD_08685	COG3039	442273	4.16e-110	35.045	IS5	Transposase and inactivated derivatives, IS5 family	X	Mobilome: prophages, transposons	DSM28961	IS5 family IS1194 transposase
ANKLHD_08695	COG0664	440428	6.59e-52	32.85	Crp	cAMP-binding domain of CRP or a regulatory subunit of cAMP-dependent protein kinases	T	Signal transduction mechanisms	DSM28961	CarD family transcriptional regulator
ANKLHD_08700	COG2846	442094	4.48e-05	19.469	RIC	Iron-sulfur cluster repair protein YtfE, RIC family, contains ScdAN and hemerythrin domains	O	Posttranslational modification, protein turnover, chaperones	DSM28961	Iron-sulfur cluster repair di-iron protein, ric
ANKLHD_08705	COG2608	442020	1.8e-13	31.507	CopZ	Copper chaperone CopZ	P	Inorganic ion transport and metabolism	DSM28961	Heavy-metal-associated domain-containing protein
ANKLHD_08710	COG2217	441819	0	36.899	ZntA	Cation-transporting P-type ATPase	P	Inorganic ion transport and metabolism	DSM28961	Putative cadmium-transporting ATPase
ANKLHD_08715	COG1573	441181	0.00071	21.277	Udg4	Uracil-DNA glycosylase	L	Replication, recombination and repair	DSM28961	Uracil-DNA glycosylase-like domain-containing protein
ANKLHD_08720	COG1131	440746	1.9e-92	41.772	RbbA	Ribosome-associated ATPase or ATPase component of an ABC-type multidrug transport system	J	Translation, ribosomal structure and biogenesis	DSM28961	Polar-amino-acid-transporting ATPase
ANKLHD_08725	COG0842	440604	6.1e-41	33.846	YadH	ABC-type multidrug transport system, permease component	V	Defense mechanisms	DSM28961	Transport permease protein
ANKLHD_08730	COG1309	440920	1.11e-19	29.457	AcrR	DNA-binding protein, AcrR family, includes nucleoid occlusion protein SlmA	K	Transcription	DSM28961	HTH tetR-type domain-containing protein
ANKLHD_08735	COG1943	441546	9.04e-22	34.615	RAYT	REP element-mobilizing transposase RayT	X	Mobilome: prophages, transposons	DSM28961	IS200/IS605 family transposase
ANKLHD_08740	COG3039	442273	1.21e-109	35.347	IS5	Transposase and inactivated derivatives, IS5 family	X	Mobilome: prophages, transposons	DSM28961	IS5 family IS1194 transposase
ANKLHD_08745	COG2963	442203	5.33e-24	43.333	InsE	Transposase InsE and inactivated derivatives	X	Mobilome: prophages, transposons	DSM28961	Transposase
ANKLHD_08750	COG2801	442053	8.66e-99	43.636	InsO	Transposase InsO of transposable element IS3, Rve (retroviral integrase) family	X	Mobilome: prophages, transposons	DSM28961	IS3 family IS1069 transposase ORF B
ANKLHD_08755	COG0686	440450	5.16e-46	28.329	Ald	Alanine dehydrogenase (includes sporulation protein SpoVN)	E	Amino acid transport and metabolism	DSM28961	N(5)-(Carboxyethyl)ornithine synthase ceo
ANKLHD_08765	COG0657	440422	1.17e-36	24.419	Aes	Acetyl esterase/lipase	I	Lipid transport and metabolism	DSM28961	Alpha/beta hydrolase
ANKLHD_08770	COG1263	440875	3.18e-79	35.602	PtsG1	Phosphotransferase system IIC components, glucose/maltose/N-acetylglucosamine-specific	G	Carbohydrate transport and metabolism	DSM28961	PTS N-acetylglucosamine transporter subunit IIABC
ANKLHD_08775	COG3711	442925	3.6e-35	32.727	BglG	Transcriptional antiterminator	K	Transcription	DSM28961	Transcription antiterminator, bglG family
ANKLHD_08780	COG1942	441545	1.31e-16	36.364	PptA	Phenylpyruvate tautomerase PptA, 4-oxalocrotonate tautomerase family	Q	Secondary metabolites biosynthesis, transport and catabolism	DSM28961	4-oxalocrotonate tautomerase
ANKLHD_08785	COG0452	440221	1.38e-27	27.426	CoaBC	Phosphopantothenoylcysteine synthetase/decarboxylase CoaBC	H	Coenzyme transport and metabolism	DSM28961	phosphopantothenate--cysteine ligase
ANKLHD_08790	COG0452	440221	5.41e-84	45.977	CoaBC	Phosphopantothenoylcysteine synthetase/decarboxylase CoaBC	H	Coenzyme transport and metabolism	DSM28961	phosphopantothenoylcysteine decarboxylase
ANKLHD_08795	COG4684	443720	1.81e-45	38.308		Uncharacterized membrane protein	S	Function unknown	DSM28961	Pantothenic acid transporter pant
ANKLHD_08800	COG1109	440726	1.89e-129	28.952	ManB	Phosphomannomutase	G	Carbohydrate transport and metabolism	DSM28961	Phospho-sugar mutase
ANKLHD_08805	COG0706	440470	2.39e-65	38.813	YidC	Membrane protein insertase Oxa1/YidC/SpoIIIJ	M	Cell wall/membrane/envelope biogenesis	DSM28961	membrane protein insertase YidC
ANKLHD_08810	COG1940	441543	6.29e-79	33.016	NagC	Sugar kinase of the NBD/HSP70 family, may contain an N-terminal HTH domain	G	Carbohydrate transport and metabolism	DSM28961	Sugar kinase and transcription regulator
ANKLHD_08815	COG0533	440299	3.84e-108	51.339	TsaD	tRNA A37 threonylcarbamoyltransferase TsaD	J	Translation, ribosomal structure and biogenesis	DSM28961	tRNA (adenosine(37)-N6)-threonylcarbamoyltransferase complex transferase subunit TsaD
ANKLHD_08820	COG0533	440299	4.85e-49	58.025	TsaD	tRNA A37 threonylcarbamoyltransferase TsaD	J	Translation, ribosomal structure and biogenesis	DSM28961	tRNA (adenosine(37)-N6)-threonylcarbamoyltransferase complex transferase subunit TsaD
ANKLHD_08825	COG0456	440224	7.39e-18	39.024	RimI	Ribosomal protein S18 acetylase RimI and related acetyltransferases	J	Translation, ribosomal structure and biogenesis	DSM28961	ribosomal protein S18-alanine N-acetyltransferase
ANKLHD_08830	COG0456	440224	1.8e-25	36.17	RimI	Ribosomal protein S18 acetylase RimI and related acetyltransferases	J	Translation, ribosomal structure and biogenesis	DSM28961	ribosomal protein S18-alanine N-acetyltransferase
ANKLHD_08835	COG1214	440827	5.05e-75	39.207	TsaB	tRNA A37 threonylcarbamoyladenosine modification protein TsaB	J	Translation, ribosomal structure and biogenesis	DSM28961	tRNA (adenosine(37)-N6)-threonylcarbamoyltransferase complex dimerization subunit type 1 TsaB
ANKLHD_08840	COG5503	444254	1.63e-22	42.105	RpoEps	DNA-dependent RNA polymerase auxiliary subunit epsilon	K	Transcription	DSM28961	DNA-directed RNA polymerase subunit epsilon
ANKLHD_08845	COG0595	440360	0	53.455	RnjA	mRNA degradation ribonuclease J1/J2	J	Translation, ribosomal structure and biogenesis	DSM28961	Ribonuclease J
ANKLHD_08850	COG1816	441421	3.83e-126	42.202	Add	Adenosine/6-amino-6-deoxyfutalosine deaminase	F	Nucleotide transport and metabolism	DSM28961	adenosine deaminase
ANKLHD_08860	COG3091	442325	1.64e-35	35.971	SprT	Predicted Zn-dependent metalloprotease, SprT family	R	General function prediction only	DSM28961	SprT family protein
ANKLHD_08865	COG2183	441786	0	52.507	Tex	Transcriptional accessory protein Tex/SPT6	K	Transcription	DSM28961	S1 motif domain-containing protein
ANKLHD_08870	COG2811	442060	7.48e-05	27.66	NtpH	Archaeal/vacuolar-type H+-ATPase subunit H	C	Energy production and conversion	DSM28961	hypothetical protein
ANKLHD_08875	COG0086	439856	0	50.125	RpoC	DNA-directed RNA polymerase, beta' subunit/160 kD subunit	K	Transcription	DSM28961	DNA-directed RNA polymerase subunit beta'
ANKLHD_08880	COG0085	439855	0	60.739	RpoB	DNA-directed RNA polymerase, beta subunit/140 kD subunit	K	Transcription	DSM28961	DNA-directed RNA polymerase subunit beta
ANKLHD_08885	COG4591	443648	2.07e-22	20.53	LolC	ABC-type lipoprotein targeting system transmembrane component LolC/LolE	M	Cell wall/membrane/envelope biogenesis	DSM28961	ABC transporter permease
ANKLHD_08890	COG1136	440751	7.19e-84	39.45	LolD	ABC-type lipoprotein targeting system ATPase component LolD	M	Cell wall/membrane/envelope biogenesis	DSM28961	ABC transporter domain-containing protein
ANKLHD_08900	COG0719	440483	0	46.359	SufB	Fe-S cluster assembly scaffold protein SufB	O	Posttranslational modification, protein turnover, chaperones	DSM28961	Fe-S cluster assembly protein SufB
ANKLHD_08905	COG0343	440112	2.47e-176	45.652	Tgt	Queuine/archaeosine tRNA-ribosyltransferase	J	Translation, ribosomal structure and biogenesis	DSM28961	tRNA guanosine(34) transglycosylase Tgt
ANKLHD_08910	COG0822	440584	3.24e-55	44.928	IscU	Fe-S cluster assembly scaffold protein IscU, NifU family	O	Posttranslational modification, protein turnover, chaperones	DSM28961	SUF system NifU family Fe-S cluster assembly protein
ANKLHD_08915	COG0520	440286	0	56.576	CsdA	Selenocysteine lyase/Cysteine desulfurase	E	Amino acid transport and metabolism	DSM28961	Cysteine desulfurase
ANKLHD_08920	COG0719	440483	5.83e-131	31.429	SufB	Fe-S cluster assembly scaffold protein SufB	O	Posttranslational modification, protein turnover, chaperones	DSM28961	Fe-S cluster assembly protein SufD
ANKLHD_08925	COG0396	440165	1.11e-155	61.134	SufC	Fe-S cluster assembly ATPase SufC	O	Posttranslational modification, protein turnover, chaperones	DSM28961	Fe-S cluster assembly ATPase SufC
ANKLHD_08930	COG0472	440240	1.82e-79	35.505	Rfe	UDP-N-acetylmuramyl pentapeptide phosphotransferase/UDP-N-acetylglucosamine-1-phosphate transferase/archaeal AglH	M	Cell wall/membrane/envelope biogenesis	DSM28961	Undecaprenyl-phosphate N-acetylglucosaminyl 1-phosphate transferase
ANKLHD_08935	COG1011	440635	3.96e-48	28.125	YigB	FMN and 5-amino-6-(5-phospho-D-ribitylamino)uracil phosphatase YigB, HAD superfamily (riboflavin biosynthesis)	H	Coenzyme transport and metabolism	DSM28961	putative hydrolase (HAD superfamily)
ANKLHD_08940	COG4862	443890	4.19e-39	28.251	MecA	Negative regulator MecA of genetic competence, sporulation and motility	K	Transcription	DSM28961	Negative regulator of genetic competence MecA
ANKLHD_08945	COG1126	440743	2.77e-179	65.69	GlnQ	ABC-type polar amino acid transport system, ATPase component	E	Amino acid transport and metabolism	DSM28961	ABC transporter domain-containing protein
ANKLHD_08950	COG0765	440528	1.44e-87	46.46	HisM	ABC-type amino acid transport system, permease component	E	Amino acid transport and metabolism	DSM28961	Putative glutamine transport system permease protein 2 GlnP2
ANKLHD_08960	COG3839	443050	0	54.278	MalK	ABC-type sugar transport system, ATPase component MalK	G	Carbohydrate transport and metabolism	DSM28961	ABC transporter domain-containing protein
ANKLHD_08965	COG0513	440279	2.08e-158	37.34	SrmB	Superfamily II DNA and RNA helicase	L	Replication, recombination and repair	DSM28961	DEAD-box ATP-dependent RNA helicase CshB
ANKLHD_08970	COG1013	440637	4.19e-52	24.776	PorB	Pyruvate:ferredoxin oxidoreductase or related 2-oxoacid:ferredoxin oxidoreductase, beta subunit	C	Energy production and conversion	DSM28961	Pyruvate-flavodoxin oxidoreductase
ANKLHD_08975	COG0674	440438	9.83e-134	35.768	PorA	Pyruvate:ferredoxin oxidoreductase or related 2-oxoacid:ferredoxin oxidoreductase, alpha subunit	C	Energy production and conversion	DSM28961	Pyruvate-flavodoxin oxidoreductase
ANKLHD_08980	COG0716	440480	3.79e-13	31.183	FldA	Flavodoxin	C	Energy production and conversion	DSM28961	flavodoxin
ANKLHD_08995	COG4624	443663	1.37e-26	46.753	Nar1	Iron only hydrogenase large subunit, C-terminal domain	C	Energy production and conversion	DSM28961	hypothetical protein
ANKLHD_09000	COG1894	441498	0	60.798	NuoF	NADH:ubiquinone oxidoreductase, NADH-binding 51 kD subunit (chain F)	C	Energy production and conversion	DSM28961	NAD-reducing hydrogenase subunit HoxF
ANKLHD_09005	COG1905	441509	3.77e-65	42.405	NuoE	NADH:ubiquinone oxidoreductase 24 kD subunit (chain E)	C	Energy production and conversion	DSM28961	HTH cro/C1-type domain-containing protein
ANKLHD_09010	COG0066	439836	3.1e-101	50.254	LeuD	3-isopropylmalate dehydratase small subunit	E	Amino acid transport and metabolism	DSM28961	3-isopropylmalate dehydratase small subunit
ANKLHD_09015	COG0065	439835	0	50.873	LeuC	Homoaconitase/3-isopropylmalate dehydratase large subunit	E	Amino acid transport and metabolism	DSM28961	3-isopropylmalate dehydratase large subunit
ANKLHD_09020	COG3326	442555	1.71e-27	40	YsdA	Uncharacterized membrane protein YsdA, DUF1294 family	S	Function unknown	DSM28961	DUF1294 domain-containing protein
ANKLHD_09025	COG0473	440241	0	56.857	LeuB	Isocitrate/isopropylmalate dehydrogenase	C	Energy production and conversion	DSM28961	3-isopropylmalate dehydrogenase
ANKLHD_09030	COG0119	439889	0	46.383	LeuA	Isopropylmalate/homocitrate/citramalate synthases	E	Amino acid transport and metabolism	DSM28961	2-isopropylmalate synthase
ANKLHD_09035	COG1512	441121	6.05e-28	22.917	YgcG	Uncharacterized membrane protein YgcG, contains a TPM-fold domain	S	Function unknown	DSM28961	TLP18-3, Psb32 and MOLO-1 founding protein of phosphatase
ANKLHD_09040	COG0834	440596	2.56e-71	37.391	HisJ	ABC-type amino acid transport/signal transduction system, periplasmic component/domain	E	Amino acid transport and metabolism	DSM28961	Solute-binding protein family 3/N-terminal domain-containing protein
ANKLHD_09045	COG1126	440743	1.74e-98	46.411	GlnQ	ABC-type polar amino acid transport system, ATPase component	E	Amino acid transport and metabolism	DSM28961	ABC transporter domain-containing protein
ANKLHD_09050	COG0765	440528	5.43e-74	44.393	HisM	ABC-type amino acid transport system, permease component	E	Amino acid transport and metabolism	DSM28961	ABC transmembrane type-1 domain-containing protein
ANKLHD_09055	COG0545	440311	4.25e-30	37.383	FkpA	FKBP-type peptidyl-prolyl cis-trans isomerase	O	Posttranslational modification, protein turnover, chaperones	DSM28961	Peptidyl-prolyl cis-trans isomerase
ANKLHD_09060	COG2239	441840	5.4e-162	42.022	MgtE	Mg/Co/Ni transporter MgtE (contains CBS domain)	P	Inorganic ion transport and metabolism	DSM28961	magnesium transporter
ANKLHD_09065	COG0842	440604	2.43e-13	18.367	YadH	ABC-type multidrug transport system, permease component	V	Defense mechanisms	DSM28961	ABC-2 type transporter transmembrane domain-containing protein
ANKLHD_09075	COG1131	440746	3.73e-47	31.754	RbbA	Ribosome-associated ATPase or ATPase component of an ABC-type multidrug transport system	J	Translation, ribosomal structure and biogenesis	DSM28961	COG1131: ABC-type multidrug transport system,ATPase component
ANKLHD_09080	COG0284	440053	2.55e-51	28.731	PyrF	Orotidine-5'-phosphate decarboxylase	F	Nucleotide transport and metabolism	DSM28961	orotidine-5'-phosphate decarboxylase
ANKLHD_09085	COG2814	442063	0.000394	25.301	AraJ	Predicted arabinose efflux permease AraJ, MFS family	G	Carbohydrate transport and metabolism	DSM28961	Major Facilitator Superfamily
ANKLHD_09095	COG2814	442063	0.000134	24.432	AraJ	Predicted arabinose efflux permease AraJ, MFS family	G	Carbohydrate transport and metabolism	DSM28961	MFS transporter
ANKLHD_09100	COG0564	440330	2.1e-92	41.704	RluA	Pseudouridine synthase RluA, 23S rRNA- or tRNA-specific	J	Translation, ribosomal structure and biogenesis	DSM28961	Pseudouridine synthase
ANKLHD_09105	COG0061	439831	1.88e-68	28.723	NadK	NAD kinase	H	Coenzyme transport and metabolism	DSM28961	NAD kinase
ANKLHD_09110	COG2357	441924	6.15e-87	45.495	YjbM	ppGpp synthetase catalytic domain (RelA/SpoT-type nucleotidyltranferase)	F	Nucleotide transport and metabolism	DSM28961	GTP pyrophosphokinase
ANKLHD_09120	COG4116	443292	6.85e-79	39.487	YjbK	Predicted triphosphatase or cyclase YjbK, contains CYTH domain	R	General function prediction only	DSM28961	Adenylate cyclase
ANKLHD_09130	COG4471	443568	3.06e-21	36.782	YlbG	Uncharacterized conserved protein YlbG, UPF0298 family	S	Function unknown	DSM28961	DUF2129 domain-containing protein
ANKLHD_09140	COG0740	440503	3.29e-107	58.462	ClpP	ATP-dependent protease ClpP, protease subunit	O	Posttranslational modification, protein turnover, chaperones	DSM28961	ATP-dependent Clp protease proteolytic subunit
ANKLHD_09145	COG1012	440636	0	41.529	AdhE	Acyl-CoA reductase or other NAD-dependent aldehyde dehydrogenase	I	Lipid transport and metabolism	DSM28961	Non-phosphorylating glyceraldehyde-3-phosphate dehydrogenase (NADP)
ANKLHD_09150	COG0761	440524	8.46e-116	40.604	IspH	4-Hydroxy-3-methylbut-2-enyl diphosphate reductase IspH	I	Lipid transport and metabolism	DSM28961	hypothetical protein
ANKLHD_09155	COG0031	439802	4.55e-157	58.804	CysK	Cysteine synthase	E	Amino acid transport and metabolism	DSM28961	cysteine synthase A
ANKLHD_09160	COG3279	442510	1.96e-17	22.892	LytT	DNA-binding response regulator, LytR/AlgR family	K	Transcription	DSM28961	DNA-binding response regulator
ANKLHD_09165	COG3591	442810	1.34e-39	32.597	eMpr	V8-like Glu-specific endopeptidase	O	Posttranslational modification, protein turnover, chaperones	DSM28961	Serine protease
ANKLHD_09175	COG3279	442510	2.37e-18	23.887	LytT	DNA-binding response regulator, LytR/AlgR family	K	Transcription	DSM28961	DNA-binding response regulator
ANKLHD_09180	COG3591	442810	2.78e-35	32.432	eMpr	V8-like Glu-specific endopeptidase	O	Posttranslational modification, protein turnover, chaperones	DSM28961	Serine protease
ANKLHD_09190	COG0605	440370	2.11e-123	61.538	SodA	Superoxide dismutase	P	Inorganic ion transport and metabolism	DSM28961	Superoxide dismutase
ANKLHD_09195	COG0834	440596	1.91e-61	35.371	HisJ	ABC-type amino acid transport/signal transduction system, periplasmic component/domain	E	Amino acid transport and metabolism	DSM28961	Glutamine ABC transporter substrate-binding protein
ANKLHD_09200	COG1126	440743	5.56e-127	56.373	GlnQ	ABC-type polar amino acid transport system, ATPase component	E	Amino acid transport and metabolism	DSM28961	Methionine ABC transporter ATP-binding protein
ANKLHD_09205	COG1137	440752	8.11e-11	47.222	LptB	ABC-type lipopolysaccharide export system, ATPase component	M	Cell wall/membrane/envelope biogenesis	DSM28961	Methionine ABC transporter ATP-binding protein
ANKLHD_09210	COG0765	440528	4.56e-55	35.681	HisM	ABC-type amino acid transport system, permease component	E	Amino acid transport and metabolism	DSM28961	hypothetical protein
ANKLHD_09215	COG0765	440528	1.22e-60	36.792	HisM	ABC-type amino acid transport system, permease component	E	Amino acid transport and metabolism	DSM28961	ABC-type amino acid transport system, permease component
ANKLHD_09220	COG0834	440596	1.08e-36	27.542	HisJ	ABC-type amino acid transport/signal transduction system, periplasmic component/domain	E	Amino acid transport and metabolism	DSM28961	Cysteine ABC transporter, substrate-binding protein
ANKLHD_09225	COG0313	440082	3.73e-114	53.881	RsmI	16S rRNA C1402 (ribose-2'-O) methylase RsmI	J	Translation, ribosomal structure and biogenesis	DSM28961	16S rRNA (cytidine(1402)-2'-O)-methyltransferase
ANKLHD_09230	COG4467	443564	2.32e-29	36.364	YabA	Regulator of replication initiation timing YabA	L	Replication, recombination and repair	DSM28961	Initiation-control protein YabA
ANKLHD_09235	COG1774	441380	1.52e-111	43.295	YaaT	Cell fate regulator YaaT, PSP1 superfamily (controls sporulation, competence, biofilm development)	T	Signal transduction mechanisms	DSM28961	PSP1 C-terminal domain-containing protein
ANKLHD_09240	COG0470	440238	1.23e-47	26.871	HolB	DNA polymerase III, delta prime subunit	L	Replication, recombination and repair	DSM28961	DNA polymerase III subunit delta'
ANKLHD_09245	COG0125	439895	2.67e-92	46.602	Tmk	Thymidylate kinase	F	Nucleotide transport and metabolism	DSM28961	dTMP kinase
ANKLHD_09250	COG2524	442013	4.47e-08	25		Predicted transcriptional regulator, contains C-terminal CBS domains	K	Transcription	DSM28961	CBS domain-containing protein
ANKLHD_09255	COG0765	440528	8.11e-66	34.272	HisM	ABC-type amino acid transport system, permease component	E	Amino acid transport and metabolism	DSM28961	Glutamine transport permease protein 1 GlnP1
ANKLHD_09260	COG0765	440528	2.53e-76	37.264	HisM	ABC-type amino acid transport system, permease component	E	Amino acid transport and metabolism	DSM28961	Glutamine transport permease protein 1 GlnM1
ANKLHD_09265	COG0834	440596	2.75e-63	35.526	HisJ	ABC-type amino acid transport/signal transduction system, periplasmic component/domain	E	Amino acid transport and metabolism	DSM28961	Glutamate transport substrate-binding protein
ANKLHD_09270	COG1126	440743	1.92e-157	58.506	GlnQ	ABC-type polar amino acid transport system, ATPase component	E	Amino acid transport and metabolism	DSM28961	Glutamate and aspartate transporter subunit ATP-binding component of ABC superfamily
ANKLHD_09275	COG0745	440508	2.41e-87	50.463	OmpR	DNA-binding response regulator, OmpR family, contains REC and winged-helix (wHTH) domain	T	Signal transduction mechanisms	DSM28961	response regulator YycF
ANKLHD_09280	COG5002	444026	8.64e-104	38.39	WalK	Sensor histidine kinase WalK	T	Signal transduction mechanisms	DSM28961	histidine kinase
ANKLHD_09285	COG1235	440848	1.03e-56	25.092	PhnP	Phosphoribosyl 1,2-cyclic phosphate phosphodiesterase	H	Coenzyme transport and metabolism	DSM28961	Metallo-beta-lactamase domain-containing protein
ANKLHD_09290	COG2388	441953	3.93e-27	38.571	YidJ	Predicted acetyltransferase, GNAT superfamily	R	General function prediction only	DSM28961	Uncharacterized Fe-S cluster protein YjdI
ANKLHD_09300	COG0191	439961	2.11e-129	47.811	Fba	Fructose/tagatose bisphosphate aldolase	G	Carbohydrate transport and metabolism	DSM28961	class II fructose-bisphosphate aldolase
ANKLHD_09305	COG1038	440660	0	63.628	PycA	Pyruvate carboxylase	C	Energy production and conversion	DSM28961	pyruvate carboxylase
ANKLHD_09310	COG0772	440535	1.17e-84	32.75	FtsW	Peptodoglycan polymerase FtsW/RodA/SpoVE	D	Cell cycle control, cell division, chromosome partitioning	DSM28961	Cell division protein FtsW
ANKLHD_09315	COG2814	442063	3.33e-39	32.827	AraJ	Predicted arabinose efflux permease AraJ, MFS family	G	Carbohydrate transport and metabolism	DSM28961	Multidrug resistance efflux pump PmrA
ANKLHD_09320	COG0237	440007	3.32e-73	42.708	CoaE	Dephospho-CoA kinase	H	Coenzyme transport and metabolism	DSM28961	dephospho-CoA kinase
ANKLHD_09330	COG0076	439846	1.03e-112	27.473	GadA	Glutamate or tyrosine decarboxylase or a related PLP-dependent protein	E	Amino acid transport and metabolism	DSM28961	glutamate decarboxylase
ANKLHD_09335	COG0698	440462	1.52e-13	28.704	RpiB	Ribose 5-phosphate isomerase RpiB	G	Carbohydrate transport and metabolism	DSM28961	Ribose 5-phosphate isomerase RpiB
ANKLHD_09345	COG2884	442130	1.59e-70	39.091	FtsE	Cell division ATPase FtsE	D	Cell cycle control, cell division, chromosome partitioning	DSM28961	Cell division transporter, ATP-binding protein FtsE (TC 3-A5-11)
ANKLHD_09350	COG1882	441486	0	34.279	PflD	Pyruvate-formate lyase	C	Energy production and conversion	DSM28961	formate C-acetyltransferase
ANKLHD_09355	COG0598	440363	6.07e-45	21.993	CorA	Mg2+ and Co2+ transporter CorA	P	Inorganic ion transport and metabolism	DSM28961	Magnesium and cobalt transport protein CorA
ANKLHD_09360	COG4886	443914	5.73e-09	20.476	YopM	Type III secretion system effector YopM, contains leucine-rich repeats	U	Intracellular trafficking, secretion, and vesicular transport	DSM28961	MucBP domain-containing protein
ANKLHD_09365	COG4814	443842	6.35e-80	38.112		Uncharacterized conserved protein with an alpha/beta hydrolase fold	S	Function unknown	DSM28961	Alpha/beta hydrolase
ANKLHD_09370	COG4767	443799	1.43e-16	37.079	VanZ	Glycopeptide antibiotics resistance protein	V	Defense mechanisms	DSM28961	VanZ like family
ANKLHD_09375	COG0148	439918	0	70.345	Eno	Enolase	G	Carbohydrate transport and metabolism	DSM28961	phosphopyruvate hydratase
ANKLHD_09385	COG1544	441153	6.96e-33	47	RaiA	Ribosome-associated translation inhibitor RaiA	J	Translation, ribosomal structure and biogenesis	DSM28961	Ribosome hibernation promoting factor
ANKLHD_09390	COG0542	440308	0	47.148	ClpA	ATP-dependent Clp protease, ATP-binding subunit ClpA	O	Posttranslational modification, protein turnover, chaperones	DSM28961	ATP-dependent Clp protease ATP-binding subunit ClpA
ANKLHD_09395	COG4463	443560	2.75e-61	42.208	CtsR	Transcriptional regulator CtsR	K	Transcription	DSM28961	Transcriptional regulator CtsR
ANKLHD_09400	COG2932	442176	9.98e-28	33.043		Phage repressor protein C, contains Cro/C1-type HTH and peptidase S24 domains	X	Mobilome: prophages, transposons	DSM28961	Pleiotropic regulator of exopolysaccharide synthesis, competence and biofilm formation Ftr, XRE family
ANKLHD_09405	COG0389	440158	1.65e-56	26.566	DinP	Nucleotidyltransferase/DNA polymerase DinP involved in DNA repair	L	Replication, recombination and repair	DSM28961	ImpB/MucB/SamB family protein
ANKLHD_09415	COG3272	442503	1.6e-12	30.252	YbgA	Uncharacterized conserved protein YbgA, DUF1722 family	S	Function unknown	DSM28961	DUF1722 domain-containing protein
ANKLHD_09425	COG0782	440545	5.85e-70	49.032	GreA	Transcription elongation factor, GreA/GreB family	K	Transcription	DSM28961	transcription elongation factor GreA
ANKLHD_09430	COG1559	441167	8.73e-98	33.048	MltG	Endolytic transglycosylase MltG, terminates peptidoglycan polymerization	M	Cell wall/membrane/envelope biogenesis	DSM28961	Endolytic murein transglycosylase
ANKLHD_09435	COG3343	442572	1.76e-42	48.889	RpoE	DNA-directed RNA polymerase, delta subunit	K	Transcription	DSM28961	DNA-directed RNA polymerase subunit delta
ANKLHD_09440	COG0503	440269	1.34e-86	54.386	Apt	Adenine/guanine phosphoribosyltransferase or related PRPP-binding protein	F	Nucleotide transport and metabolism	DSM28961	adenine phosphoribosyltransferase
ANKLHD_09445	COG0608	440373	0	45.255	RecJ	ssDNA-specific exonuclease RecJ, DHH superfamily, may be involved in archaeal DNA replication intiation	L	Replication, recombination and repair	DSM28961	single-stranded-DNA-specific exonuclease RecJ
ANKLHD_09450	COG0300	440069	3.7e-69	33.466	YqjQ	Short-chain dehydrogenase	R	General function prediction only	DSM28961	Short-chain dehydrogenase
ANKLHD_09455	COG1234	440847	6.21e-91	34.853	ElaC	Ribonuclease BN, tRNA processing enzyme	J	Translation, ribosomal structure and biogenesis	DSM28961	ribonuclease Z
ANKLHD_09465	COG0330	440099	6.92e-53	27.586	HflC	Regulator of protease activity HflC, stomatin/prohibitin superfamily	O	Posttranslational modification, protein turnover, chaperones	DSM28961	Band 7 domain-containing protein
ANKLHD_09475	COG2262	441863	0	44.578	HflX	50S ribosomal subunit-associated GTPase HflX	J	Translation, ribosomal structure and biogenesis	DSM28961	GTPase HflX
ANKLHD_09480	COG0324	440093	2.74e-125	42.81	MiaA	tRNA A37 N6-isopentenylltransferase MiaA	J	Translation, ribosomal structure and biogenesis	DSM28961	tRNA (adenosine(37)-N6)-dimethylallyltransferase MiaA
ANKLHD_09485	COG4974	443999	6.16e-50	26.792	XerD	Site-specific tyrosine recombinase XerD	L	Replication, recombination and repair	DSM28961	Integrase-like protein
ANKLHD_09500	COG3942	443142	2.07e-41	40.8		Surface antigen	M	Cell wall/membrane/envelope biogenesis	DSM28961	Immunogenic secreted N-acetylmuramoyl-L-alanine amidase domain-containing protein SAOUHSC-02979 / GH73, CBM50: lysozyme, peptidoglycan hydrolase
ANKLHD_09515	COG3451	442674	9.38e-20	16.295	VirB4	Type IV secretion system ATPase VirB4	U	Intracellular trafficking, secretion, and vesicular transport	DSM28961	Conjugal transfer protein
ANKLHD_09555	COG1476	441085	9.47e-06	35.417	XRE	DNA-binding transcriptional regulator, XRE-family HTH domain	K	Transcription	DSM28961	HTH cro/C1-type domain-containing protein
ANKLHD_09565	COG0433	440202	1.06e-09	23.556	CedB	Crenarchaeal DNA import helicase CedB/HerA or a related bacterial ATPase	L	Replication, recombination and repair	DSM28961	Cell division protein FtsK
ANKLHD_09590	COG2337	441908	0.000151	24.299	MazF	mRNA-degrading endonuclease MazF, toxin component of the MazEF toxin-antitoxin module	V	Defense mechanisms	DSM28961	Type II toxin-antitoxin system PemK/MazF family toxin
ANKLHD_09595	COG3077	442311	2.99e-13	40.741	RelB	Antitoxin component of the RelBE or YafQ-DinJ toxin-antitoxin module	V	Defense mechanisms	DSM28961	Type II toxin-antitoxin system RelB/DinJ family antitoxin
ANKLHD_09600	COG1396	441006	6.24e-19	38.961	HipB	Transcriptional regulator, contains XRE-family HTH domain	K	Transcription	DSM28961	Helix-turn-helix domain-containing protein
ANKLHD_09610	COG2856	442104	6.2e-05	34.043	ImmA	Zn-dependent peptidase ImmA, M78 family	O	Posttranslational modification, protein turnover, chaperones	DSM28961	IrrE N-terminal-like domain-containing protein
ANKLHD_09615	COG2963	442203	3.57e-15	27.907	InsE	Transposase InsE and inactivated derivatives	X	Mobilome: prophages, transposons	DSM28961	IS3 family IS981 transposase ORF A
ANKLHD_09620	COG2801	442053	3.99e-95	38.406	InsO	Transposase InsO of transposable element IS3, Rve (retroviral integrase) family	X	Mobilome: prophages, transposons	DSM28961	IS3 family IS981 transposase ORF B
ANKLHD_09640	COG3039	442273	2.05e-68	40.206	IS5	Transposase and inactivated derivatives, IS5 family	X	Mobilome: prophages, transposons	DSM28961	Transposase
ANKLHD_09645	COG3316	442545	1.01e-55	49.254	Rve	Transposase (or an inactivated derivative), DDE domain	X	Mobilome: prophages, transposons	DSM28961	IS6 family transposase
ANKLHD_09655	COG1846	441451	1.55e-12	22.936	MarR	DNA-binding transcriptional regulator, MarR family	K	Transcription	DSM28961	MarR family transcriptional regulator
ANKLHD_09665	COG3209	442442	4.94e-05	11.429	RhsA	Uncharacterized conserved protein RhsA, contains RHS repeats	R	General function prediction only	DSM28961	hypothetical protein
ANKLHD_09670	COG2963	442203	1.48e-15	25.581	InsE	Transposase InsE and inactivated derivatives	X	Mobilome: prophages, transposons	DSM28961	IS3 family IS981 transposase ORF A
ANKLHD_09675	COG2801	442053	2.76e-80	45.361	InsO	Transposase InsO of transposable element IS3, Rve (retroviral integrase) family	X	Mobilome: prophages, transposons	DSM28961	IS3 family transposase
ANKLHD_09685	COG4980	444004	0.003	25	GvpP	Gas vesicle protein YhaH	R	General function prediction only	DSM28961	General stress protein
ANKLHD_09690	COG4768	443800	5.46e-33	40		Uncharacterized conserved protein YoxC, contains an MCP-like domain	S	Function unknown	DSM28961	General stress protein
ANKLHD_09695	COG0682	440446	5.45e-92	37.945	Lgt	Prolipoprotein diacylglyceryltransferase	M	Cell wall/membrane/envelope biogenesis	DSM28961	prolipoprotein diacylglyceryl transferase
ANKLHD_09700	COG1493	441102	4.2e-69	53.846	HprK	Serine kinase of the HPr protein, regulates carbohydrate metabolism	T	Signal transduction mechanisms	DSM28961	HPr(Ser) kinase/phosphatase
ANKLHD_09705	COG1983	441586	3.12e-21	35.294	PspC	Phage shock protein PspC (stress-responsive transcriptional regulator)	K	Transcription	DSM28961	Phage shock protein PspC N-terminal domain-containing protein
ANKLHD_09710	COG3595	442814	9.8e-19	22.222	YvlB	Uncharacterized conserved protein YvlB, contains DUF4097 and DUF4098 domains	S	Function unknown	DSM28961	Putative adhesin domain-containing protein
ANKLHD_09715	COG0060	439830	0	48.501	IleS	Isoleucyl-tRNA synthetase	J	Translation, ribosomal structure and biogenesis	DSM28961	isoleucine--tRNA ligase
ANKLHD_09720	COG3599	442818	8.76e-32	36.029	DivIVA	Cell division septum initiation protein DivIVA, interacts with FtsZ and MinD	D	Cell cycle control, cell division, chromosome partitioning	DSM28961	Cell division initiation protein DivIVA
ANKLHD_09725	COG2302	441877	3.67e-103	40.154	YlmH	Ribosome-associated quality control (RQC) protein YlmH, contains S4-like domain	J	Translation, ribosomal structure and biogenesis	DSM28961	RNA-binding S4 domain-containing protein
ANKLHD_09730	COG0762	440525	2.45e-13	37.037	Ycf19	Cytochrome b6 maturation protein CCB3/Ycf19 and related maturases, YggT family	O	Posttranslational modification, protein turnover, chaperones	DSM28961	Cell division protein YlmG/Ycf19 (Putative), YggT family
ANKLHD_09735	COG1799	441404	6.97e-26	30.189	SepF	Cell division protein SepF/YlmF, interacts with FtsZ	D	Cell cycle control, cell division, chromosome partitioning	DSM28961	Cell division protein SepF
ANKLHD_09740	COG0325	440094	5.86e-101	41.333	YggS	Pyridoxal 5'-phosphate homeostasis protein YggS, UPF0001 family	H	Coenzyme transport and metabolism	DSM28961	Pyridoxal phosphate homeostasis protein
ANKLHD_09745	COG0206	439976	8.45e-175	57.759	FtsZ	Cell division GTPase FtsZ	D	Cell cycle control, cell division, chromosome partitioning	DSM28961	cell division protein FtsZ
ANKLHD_09750	COG0849	440610	1.16e-64	36.916	FtsA	Cell division ATPase FtsA	D	Cell cycle control, cell division, chromosome partitioning	DSM28961	cell division protein FtsA
ANKLHD_09755	COG0849	440610	7.46e-59	45.062	FtsA	Cell division ATPase FtsA	D	Cell cycle control, cell division, chromosome partitioning	DSM28961	cell division protein FtsA
ANKLHD_09760	COG1307	440918	5.15e-103	37.193	DegV	Fatty acid-binding protein DegV	I	Lipid transport and metabolism	DSM28961	DegV family protein in cluster with TrmH family tRNA/rRNA methyltransferase YacO
ANKLHD_09765	COG3688	442904	4.7e-66	43.636	Rae1	EndoRNase involved in mRNA decay, NYN (Nedd4-BP1/Rae1/YacP nuclease) family, contains PIN domain	A	RNA processing and modification	DSM28961	NYN domain-containing protein
ANKLHD_09770	COG0566	440332	9.09e-97	43.22	SpoU	tRNA G18 (ribose-2'-O)-methylase SpoU	J	Translation, ribosomal structure and biogenesis	DSM28961	23S rRNA (guanosine(2251)-2'-O)-methyltransferase RlmB
ANKLHD_09775	COG1051	440671	9.16e-20	21.986	YjhB	ADP-ribose pyrophosphatase YjhB, NUDIX family	F	Nucleotide transport and metabolism	DSM28961	MutT/nudix family protein
ANKLHD_09780	COG1198	440811	0	45.682	PriA	Primosomal protein N' (replication factor Y) - superfamily II helicase	L	Replication, recombination and repair	DSM28961	primosomal protein N'
ANKLHD_09785	COG1758	441364	7.58e-19	43.548	RpoZ	DNA-directed RNA polymerase, subunit K/omega	K	Transcription	DSM28961	DNA-directed RNA polymerase subunit omega
ANKLHD_09790	COG0194	439964	2.08e-108	57.143	Gmk	Guanylate kinase	F	Nucleotide transport and metabolism	DSM28961	guanylate kinase
ANKLHD_09795	COG1418	441028	1.47e-38	41.706	RnaY	HD superfamily phosphodiesterase, includes HD domain of RNase Y	J	Translation, ribosomal structure and biogenesis	DSM28961	ribonuclease Y
ANKLHD_09800	COG0192	439962	0	66.334	MetK	S-adenosylmethionine synthetase	H	Coenzyme transport and metabolism	DSM28961	methionine adenosyltransferase
ANKLHD_09805	COG0340	440109	1.26e-64	29.412	BirA2	Biotin-protein ligase	H	Coenzyme transport and metabolism	DSM28961	biotin--[biotin carboxyl-carrier protein] ligase
ANKLHD_09810	COG3464	442687	5.41e-72	29.276		Transposase	X	Mobilome: prophages, transposons	DSM28961	ISL3 family transposase
ANKLHD_09815	COG2514	442004	1.8e-17	29.6	CatE	Catechol-2,3-dioxygenase	Q	Secondary metabolites biosynthesis, transport and catabolism	DSM28961	VOC domain-containing protein
ANKLHD_09820	COG1853	441458	8.68e-33	26.49	RutF	FMN reductase RutF, DIM6/NTAB family	C	Energy production and conversion	DSM28961	Nitrilotriacetate monooxygenase component B
ANKLHD_09830	COG0386	440155	1.14e-102	61.875	BtuE	Thioredoxin/glutathione peroxidase BtuE, reduces lipid peroxides	V	Defense mechanisms	DSM28961	Glutathione peroxidase
ANKLHD_09835	COG4708	443743	2.67e-32	38.462	QueT	Membrane component QueT of the ECF-type transporter of queuosine precursor	F	Nucleotide transport and metabolism	DSM28961	Queuosine transporter QueT
ANKLHD_09840	COG2246	441847	1.6e-07	22.794	GtrA	Putative flippase GtrA (transmembrane translocase of bactoprenol-linked glucose)	I	Lipid transport and metabolism	DSM28961	Conserved membrane protein, GtcA family
ANKLHD_09845	COG1335	440946	8.52e-24	36.709	PncA	Nicotinamidase-related amidase	H	Coenzyme transport and metabolism	DSM28961	Isochorismatase hydrolase
ANKLHD_09850	COG1295	440906	5.79e-47	26.667	BrkB	Putative virulence factor, BrkB/YihY/UPF0761 family	S	Function unknown	DSM28961	Ribonuclease BN
ANKLHD_09855	COG0024	439795	1.07e-40	51.25	Map	Methionine aminopeptidase	J	Translation, ribosomal structure and biogenesis	DSM28961	methionyl aminopeptidase
ANKLHD_09860	COG0024	439795	7.71e-72	36.321	Map	Methionine aminopeptidase	J	Translation, ribosomal structure and biogenesis	DSM28961	M24 family metallopeptidase
ANKLHD_09865	COG0716	440480	1.93e-29	33.094	FldA	Flavodoxin	C	Energy production and conversion	DSM28961	flavodoxin
ANKLHD_09870	COG2268	441869	0.002	34.426	YqiK	Flotillin family membrane protein YqiK, contains Band7/PHB/SPFH domain	R	General function prediction only	DSM28961	TcdA-E operon negative regulator
ANKLHD_09885	COG4974	443999	1.7e-46	28.936	XerD	Site-specific tyrosine recombinase XerD	L	Replication, recombination and repair	DSM28961	Phage integrase C-terminal domain-containing protein
ANKLHD_09895	COG1739	441345	4.42e-93	46.939	YIH1	Putative translation regulator, IMPACT (imprinted ancient) protein family	R	General function prediction only	DSM28961	Impact N-terminal domain-containing protein
ANKLHD_09900	COG4098	443274	0	43.498	ComFA	Superfamily II DNA/RNA helicase required for DNA uptake (late competence protein)	L	Replication, recombination and repair	DSM28961	DEAD/DEAH box helicase
ANKLHD_09905	COG1040	440662	4.6e-42	31.183	ComFC	DNA utilization protein ComFC/GntX, contains phosphoribosyltransferase domain	R	General function prediction only	DSM28961	ComF operon protein C
ANKLHD_09910	COG0818	440580	6.29e-32	48.544	DgkA	Diacylglycerol kinase	I	Lipid transport and metabolism	DSM28961	Diacylglycerol kinase
ANKLHD_09915	COG0319	440088	6.29e-44	36.585	YbeY	ssRNA-specific RNase YbeY, 16S rRNA maturation enzyme	J	Translation, ribosomal structure and biogenesis	DSM28961	rRNA maturation RNase YbeY
ANKLHD_09920	COG0537	440303	8.39e-12	28.125	HinT	Purine nucleoside phosphoramidase/Ap4A hydrolase, histidine triade (HIT) family	F	Nucleotide transport and metabolism	DSM28961	HIT domain-containing protein
ANKLHD_09925	COG1702	441308	0	57.099	PhoH	Phosphate starvation-inducible protein PhoH, predicted ATPase	T	Signal transduction mechanisms	DSM28961	PhoH-like protein domain-containing protein
ANKLHD_09935	COG0536	440302	0	55.096	Obg	GTPase involved in cell partioning and DNA repair	D	Cell cycle control, cell division, chromosome partitioning	DSM28961	GTPase ObgE
ANKLHD_09940	COG4608	443658	4.82e-150	50.629	AppF	ABC-type oligopeptide transport system, ATPase component	E	Amino acid transport and metabolism	DSM28961	Oligopeptide transport system ATP-binding protein 2 OppF2
ANKLHD_09945	COG0444	440213	1.64e-178	50.621	DppD	ABC-type dipeptide/oligopeptide/nickel transport system, ATPase component	E	Amino acid transport and metabolism	DSM28961	Oligopeptidepermease (ATP-binding protein)
ANKLHD_09950	COG1173	440786	3.76e-61	28.777	DppC	ABC-type dipeptide/oligopeptide/nickel transport system, permease component	E	Amino acid transport and metabolism	DSM28961	oligopeptide ABC transporter permease OppC
ANKLHD_09955	COG0601	440366	4.93e-48	30.18	DppB	ABC-type dipeptide/oligopeptide/nickel transport system, permease component	E	Amino acid transport and metabolism	DSM28961	Oligopeptide transport system permease protein OppB (TC 3-A1-51)
ANKLHD_09960	COG4166	443327	1.36e-68	24.547	OppA	ABC-type oligopeptide transport system, periplasmic component	E	Amino acid transport and metabolism	DSM28961	Peptide ABC transporter substrate-binding protein
ANKLHD_09965	COG1589	441197	5.73e-32	28.704	FtsQ	Cell division septal protein FtsQ	D	Cell cycle control, cell division, chromosome partitioning	DSM28961	Cell division protein DivIB
ANKLHD_09970	COG0707	440471	1.25e-167	43.869	MurG	UDP-N-acetylglucosamine:LPS N-acetylglucosamine transferase	M	Cell wall/membrane/envelope biogenesis	DSM28961	undecaprenyldiphospho-muramoylpentapeptide beta-N-acetylglucosaminyltransferase
ANKLHD_09975	COG0771	440534	0	44.835	MurD	UDP-N-acetylmuramoylalanine-D-glutamate ligase	M	Cell wall/membrane/envelope biogenesis	DSM28961	UDP-N-acetylmuramoyl-L-alanine--D-glutamate ligase
ANKLHD_09980	COG0347	440116	8.21e-51	53.097	GlnK	Nitrogen regulatory protein PII	T	Signal transduction mechanisms	DSM28961	Nitrogen regulatory protein P-II
ANKLHD_09985	COG0004	439775	2.47e-150	48.537	AmtB	Ammonia channel protein AmtB	P	Inorganic ion transport and metabolism	DSM28961	Ammonium transporter
ANKLHD_09990	COG5002	444026	1.03e-29	50.82	WalK	Sensor histidine kinase WalK	T	Signal transduction mechanisms	DSM28961	Signal transduction histidine-protein kinase ArlS
ANKLHD_09995	COG5002	444026	1.39e-37	23.792	WalK	Sensor histidine kinase WalK	T	Signal transduction mechanisms	DSM28961	Signal transduction histidine-protein kinase ArlS
ANKLHD_10000	COG0745	440508	1.57e-77	44.7	OmpR	DNA-binding response regulator, OmpR family, contains REC and winged-helix (wHTH) domain	T	Signal transduction mechanisms	DSM28961	Response regulator of two-component system ArlR
ANKLHD_10005	COG0362	440131	0	67.021	Gnd	6-phosphogluconate dehydrogenase	G	Carbohydrate transport and metabolism	DSM28961	NADP-dependent phosphogluconate dehydrogenase
ANKLHD_10010	COG1399	441009	2.97e-20	27.612	YceD	23S rRNA accumulation RNA-binding protein YceD (essential in plants)	J	Translation, ribosomal structure and biogenesis	DSM28961	COG1399 protein in cluster with ribosomal protein L32p, Firmicutes subfamily
ANKLHD_10020	COG3039	442273	3.36e-111	35.045	IS5	Transposase and inactivated derivatives, IS5 family	X	Mobilome: prophages, transposons	DSM28961	IS5 family IS1194 transposase
ANKLHD_10025	COG3039	442273	3.02e-95	35.401	IS5	Transposase and inactivated derivatives, IS5 family	X	Mobilome: prophages, transposons	DSM28961	IS5 family transposase
ANKLHD_10030	COG1119	440736	4.96e-99	41.909	ModF	ABC-type molybdenum transport system, ATPase component ModF/photorepair protein PhrA	P	Inorganic ion transport and metabolism	DSM28961	ABC transporter, ATP-binding protein
ANKLHD_10035	COG0199	439969	1.18e-27	42.697	RpsN	Ribosomal protein S14	J	Translation, ribosomal structure and biogenesis	DSM28961	30S ribosomal protein S14
ANKLHD_10040	COG1227	440840	2.06e-165	51.456	PPX1	Inorganic pyrophosphatase/exopolyphosphatase	C	Energy production and conversion	DSM28961	manganese-dependent inorganic pyrophosphatase
ANKLHD_10045	COG0474	440242	8.78e-158	31.174	MgtA	Magnesium-transporting ATPase (P-type)	P	Inorganic ion transport and metabolism	DSM28961	magnesium-translocating P-type ATPase
ANKLHD_10050	COG0474	440242	4.79e-145	35.279	MgtA	Magnesium-transporting ATPase (P-type)	P	Inorganic ion transport and metabolism	DSM28961	Magnesium-transporting ATPase, P-type 1
ANKLHD_10055	COG2365	441932	5.66e-76	33.73	Oca4	Protein tyrosine/serine phosphatase Oca4	T	Signal transduction mechanisms	DSM28961	Aldo/keto reductase family protein
ANKLHD_10060	COG3279	442510	5.09e-23	25	LytT	DNA-binding response regulator, LytR/AlgR family	K	Transcription	DSM28961	HTH LytTR-type domain-containing protein
ANKLHD_10065	COG1132	440747	0	42.639	MdlB	ABC-type multidrug and LPS transport system, ATPase and permease component MsbA	M	Cell wall/membrane/envelope biogenesis	DSM28961	ABC transporter
ANKLHD_10070	COG1132	440747	0	31.887	MdlB	ABC-type multidrug and LPS transport system, ATPase and permease component MsbA	M	Cell wall/membrane/envelope biogenesis	DSM28961	ATP-binding cassette, subfamily B
ANKLHD_10075	COG1846	441451	2.2e-15	23.81	MarR	DNA-binding transcriptional regulator, MarR family	K	Transcription	DSM28961	DNA-binding transcriptional regulator, MarR family
ANKLHD_10080	COG1979	441582	0	48.974	YqdH	Alcohol dehydrogenase YqhD, Fe-dependent ADH family	C	Energy production and conversion	DSM28961	Alcohol dehydrogenase iron-type/glycerol dehydrogenase GldA domain-containing protein
ANKLHD_10085	COG4640	443678	7.14e-05	27.451	YvbJ	Uncharacterized protein YvbJ, contains N-terminal Zn ribbon domain	S	Function unknown	DSM28961	Zinc-ribbon domain-containing protein
ANKLHD_10090	COG3507	442730	6.47e-98	35.867	XynB2	Beta-xylosidase	G	Carbohydrate transport and metabolism	DSM28961	Glycoside hydrolase family 43 protein
ANKLHD_10095	COG0395	440164	5.5e-83	36.996	UgpE	ABC-type glycerol-3-phosphate transport system, permease component	G	Carbohydrate transport and metabolism	DSM28961	Carbohydrate ABC transporter permease
ANKLHD_10100	COG1175	440788	3.8e-69	39.837	UgpA	ABC-type sugar transport system, permease component	G	Carbohydrate transport and metabolism	DSM28961	Sugar ABC transporter permease
ANKLHD_10105	COG2182	441785	0.000177	25.974	MalE	Maltose-binding periplasmic protein MalE	G	Carbohydrate transport and metabolism	DSM28961	hypothetical protein
ANKLHD_10110	COG1653	441259	8.51e-26	23.902	UgpB	ABC-type glycerol-3-phosphate transport system, periplasmic component	G	Carbohydrate transport and metabolism	DSM28961	ABC transporter substrate-binding protein
ANKLHD_10115	COG2115	441718	0	63.844	XylA	Xylose isomerase	G	Carbohydrate transport and metabolism	DSM28961	IS5 family IS1194 transposase
ANKLHD_10120	COG4214	443360	5.94e-157	50.254	XylH	ABC-type xylose transport system, permease component	G	Carbohydrate transport and metabolism	DSM28961	multiple monosaccharide ABC transporter permease
ANKLHD_10125	COG1129	440745	0	49.902	MglA	ABC-type sugar transport system, ATPase component	G	Carbohydrate transport and metabolism	DSM28961	multiple monosaccharide ABC transporter ATP-binding protein
ANKLHD_10130	COG4213	443359	4.28e-78	50	XylF	ABC-type xylose transport system, periplasmic component	G	Carbohydrate transport and metabolism	DSM28961	multiple monosaccharide ABC transporter substrate-binding protein
ANKLHD_10135	COG4213	443359	3.22e-48	53.846	XylF	ABC-type xylose transport system, periplasmic component	G	Carbohydrate transport and metabolism	DSM28961	multiple monosaccharide ABC transporter substrate-binding protein
ANKLHD_10140	COG1940	441543	3.78e-42	23.151	NagC	Sugar kinase of the NBD/HSP70 family, may contain an N-terminal HTH domain	G	Carbohydrate transport and metabolism	DSM28961	Transcriptional regulator/sugar kinase, xylose operon regulator
ANKLHD_10145	COG0524	440290	1.66e-31	31.081	RbsK	Sugar or nucleoside kinase, ribokinase family	G	Carbohydrate transport and metabolism	DSM28961	2-dehydro-3-deoxygluconate kinase
ANKLHD_10150	COG3039	442273	5.55e-13	28.125	IS5	Transposase and inactivated derivatives, IS5 family	X	Mobilome: prophages, transposons	DSM28961	IS982 family IS982B transposase
ANKLHD_10160	COG0800	440563	5.61e-76	40.93	Eda	2-keto-3-deoxy-6-phosphogluconate aldolase	G	Carbohydrate transport and metabolism	DSM28961	4-Hydroxy-2-oxoglutarate aldolase / 2-dehydro-3-deoxyphosphogluconate aldolase
ANKLHD_10165	COG1312	440923	0	51.145	UxuA	D-mannonate dehydratase	G	Carbohydrate transport and metabolism	DSM28961	mannonate dehydratase
ANKLHD_10170	COG0246	440016	2.95e-153	32.83	MtlD	Mannitol-1-phosphate/altronate dehydrogenases	G	Carbohydrate transport and metabolism	DSM28961	Mannitol dehydrogenase family protein
ANKLHD_10175	COG1904	441508	0	49.666	UxaC	Glucuronate isomerase	G	Carbohydrate transport and metabolism	DSM28961	Uronate isomerase
ANKLHD_10180	COG1653	441259	1.15e-47	23.662	UgpB	ABC-type glycerol-3-phosphate transport system, periplasmic component	G	Carbohydrate transport and metabolism	DSM28961	Sugar transport system sugar-binding protein
ANKLHD_10185	COG3828	443040	9.89e-14	19.731		Type 1 glutamine amidotransferase (GATase1)-like domain	R	General function prediction only	DSM28961	ThuA-like domain-containing protein
ANKLHD_10190	COG2017	441620	2.26e-68	32.635	GalM	Galactose mutarotase or related enzyme	G	Carbohydrate transport and metabolism	DSM28961	Aldose 1-epimerase
ANKLHD_10195	COG3957	443157	0	54.777	XFP	Phosphoketolase	G	Carbohydrate transport and metabolism	DSM28961	Xylulose-5-phosphate phosphoketolase Fructose-6-phosphate phosphoketolase
ANKLHD_10200	COG1070	440688	0	42.713	XylB	Sugar (pentulose or hexulose) kinase	G	Carbohydrate transport and metabolism	DSM28961	xylulokinase
ANKLHD_10220	COG0513	440279	3.45e-177	43.878	SrmB	Superfamily II DNA and RNA helicase	L	Replication, recombination and repair	DSM28961	ATP-dependent RNA helicase DbpA
ANKLHD_10245	COG1249	440861	0	47.702	Lpd	Dihydrolipoamide dehydrogenase (E3) component of pyruvate/2-oxoglutarate dehydrogenase complex or glutathione oxidoreductase	C	Energy production and conversion	DSM28961	dihydrolipoyl dehydrogenase
ANKLHD_10250	COG0022	439793	0	52.454	AcoB	Pyruvate/2-oxoglutarate/acetoin dehydrogenase complex, dehydrogenase (E1) component, beta subunit	C	Energy production and conversion	DSM28961	Pyruvate dehydrogenase (E1) component, beta subunit
ANKLHD_10255	COG1071	440689	1.42e-17	36.508	AcoA	TPP-dependent pyruvate or acetoin dehydrogenase subunit alpha	C	Energy production and conversion	DSM28961	2-oxoisovalerate dehydrogenase subunit alpha
ANKLHD_10260	COG1071	440689	1.39e-108	36.742	AcoA	TPP-dependent pyruvate or acetoin dehydrogenase subunit alpha	C	Energy production and conversion	DSM28961	2-oxoisovalerate dehydrogenase subunit alpha
ANKLHD_10265	COG0095	439865	6.07e-97	41.633	LplA	Lipoate-protein ligase A	H	Coenzyme transport and metabolism	DSM28961	lipoate--protein ligase
ANKLHD_10270	COG0524	440290	1.29e-58	26.606	RbsK	Sugar or nucleoside kinase, ribokinase family	G	Carbohydrate transport and metabolism	DSM28961	Sugar kinase
ANKLHD_10275	COG0800	440563	2.49e-87	40.93	Eda	2-keto-3-deoxy-6-phosphogluconate aldolase	G	Carbohydrate transport and metabolism	DSM28961	4-Hydroxy-2-oxoglutarate aldolase / 2-dehydro-3-deoxyphosphogluconate aldolase
ANKLHD_10280	COG1802	441407	1.81e-43	24.638	GntR	DNA-binding transcriptional regulator, GntR family	K	Transcription	DSM28961	Transcriptional regulator, GntR family
ANKLHD_10285	COG2017	441620	3.2e-48	25.484	GalM	Galactose mutarotase or related enzyme	G	Carbohydrate transport and metabolism	DSM28961	Aldose 1-epimerase family protein
ANKLHD_10290	COG1312	440923	0	49.109	UxuA	D-mannonate dehydratase	G	Carbohydrate transport and metabolism	DSM28961	mannonate dehydratase
ANKLHD_10295	COG0246	440016	2.79e-149	32.031	MtlD	Mannitol-1-phosphate/altronate dehydrogenases	G	Carbohydrate transport and metabolism	DSM28961	Mannitol dehydrogenase family protein
ANKLHD_10300	COG1028	440651	3.07e-88	38.462	FabG	NAD(P)-dependent dehydrogenase, short-chain alcohol dehydrogenase family	I	Lipid transport and metabolism	DSM28961	gluconate 5-dehydrogenase
ANKLHD_10315	COG0145	439915	2.23e-17	36.905	HyuA	N-methylhydantoinase A/oxoprolinase/acetone carboxylase, beta subunit	E	Amino acid transport and metabolism	DSM28961	N-methylhydantoinase (ATP-hydrolyzing)
ANKLHD_10320	COG0145	439915	1.39e-37	25.977	HyuA	N-methylhydantoinase A/oxoprolinase/acetone carboxylase, beta subunit	E	Amino acid transport and metabolism	DSM28961	N-methylhydantoinase (ATP-hydrolyzing)
ANKLHD_10330	COG3579	442798	0	51.591	PepC	Aminopeptidase C	E	Amino acid transport and metabolism	DSM28961	aminopeptidase C
ANKLHD_10335	COG1057	440677	3.25e-84	43.367	NadD	Nicotinate-nucleotide adenylyltransferase NadD	H	Coenzyme transport and metabolism	DSM28961	nicotinate-nucleotide adenylyltransferase
ANKLHD_10340	COG0171	439941	2.17e-25	30.072	NadE	NH3-dependent NAD+ synthetase	H	Coenzyme transport and metabolism	DSM28961	ammonia-dependent NAD(+) synthetase
ANKLHD_10345	COG1488	441097	2.52e-147	44.753	PncB	Nicotinic acid phosphoribosyltransferase	H	Coenzyme transport and metabolism	DSM28961	nicotinate phosphoribosyltransferase
ANKLHD_10350	COG1488	441097	1.12e-55	53.043	PncB	Nicotinic acid phosphoribosyltransferase	H	Coenzyme transport and metabolism	DSM28961	nicotinate phosphoribosyltransferase
ANKLHD_10355	COG0775	440538	5.42e-73	41.921	MtnN	Nucleoside phosphorylase/nucleosidase, includes 5'-methylthioadenosine/S-adenosylhomocysteine nucleosidase MtnN and futalosine hydrolase MqnB	F	Nucleotide transport and metabolism	DSM28961	5'-methylthioadenosine/adenosylhomocysteine nucleosidase
ANKLHD_10365	COG0494	440260	2.09e-36	35.461	MutT	8-oxo-dGTP pyrophosphatase MutT and related house-cleaning NTP pyrophosphohydrolases, NUDIX family	V	Defense mechanisms	DSM28961	ADP-ribose pyrophosphatase
ANKLHD_10370	COG1207	440820	0	54.767	GlmU	Bifunctional protein GlmU, N-acetylglucosamine-1-phosphate-uridyltransferase/glucosamine-1-phosphate-acetyltransferase	M	Cell wall/membrane/envelope biogenesis	DSM28961	bifunctional UDP-N-acetylglucosamine diphosphorylase/glucosamine-1-phosphate N-acetyltransferase GlmU
ANKLHD_10375	COG0345	440114	4.81e-103	39.231	ProC	Pyrroline-5-carboxylate reductase	E	Amino acid transport and metabolism	DSM28961	pyrroline-5-carboxylate reductase
ANKLHD_10380	COG2723	442035	0	41.113	BglB	Beta-glucosidase/6-phospho-beta-glucosidase/beta-galactosidase	G	Carbohydrate transport and metabolism	DSM28961	6-phospho-beta-glucosidase
ANKLHD_10385	COG0544	440310	1.04e-141	45.244	Tig	Trigger factor Tig, ribosome-bound chaperone (peptidyl-prolyl cis-trans isomerase)	O	Posttranslational modification, protein turnover, chaperones	DSM28961	trigger factor
ANKLHD_10395	COG0766	440529	4.56e-72	53.125	MurA	UDP-N-acetylglucosamine enolpyruvyl transferase	M	Cell wall/membrane/envelope biogenesis	DSM28961	UDP-N-acetylglucosamine 1-carboxyvinyltransferase
ANKLHD_10400	COG0766	440529	2.04e-156	57.639	MurA	UDP-N-acetylglucosamine enolpyruvyl transferase	M	Cell wall/membrane/envelope biogenesis	DSM28961	UDP-N-acetylglucosamine 1-carboxyvinyltransferase
ANKLHD_10405	COG0483	440251	2.29e-59	30.769	SuhB	Archaeal fructose-1,6-bisphosphatase or related enzyme, inositol monophosphatase family	G	Carbohydrate transport and metabolism	DSM28961	Inositol-1-monophosphatase
ANKLHD_10410	COG4476	443573	2.21e-40	54.762	YktA	Uncharacterized conserved protein YktA, UPF0223 family	S	Function unknown	DSM28961	UPF0223 protein BN193_07830
ANKLHD_10415	COG1393	441003	2.08e-46	36.522	ArsC	Arsenate reductase or related protein, glutaredoxin family	P	Inorganic ion transport and metabolism	DSM28961	transcriptional regulator SpxA
ANKLHD_10425	COG1028	440651	9.94e-68	32.258	FabG	NAD(P)-dependent dehydrogenase, short-chain alcohol dehydrogenase family	I	Lipid transport and metabolism	DSM28961	3-oxoacyl-ACP reductase
ANKLHD_10435	COG0294	440063	2.14e-86	35.741	FolP	Dihydropteroate synthase	H	Coenzyme transport and metabolism	DSM28961	dihydropteroate synthase
ANKLHD_10440	COG0302	440071	3.49e-94	49.162	FolE	GTP cyclohydrolase I	H	Coenzyme transport and metabolism	DSM28961	GTP cyclohydrolase I FolE
ANKLHD_10445	COG0801	440564	3.12e-64	47.468	FolK	7,8-dihydro-6-hydroxymethylpterin pyrophosphokinase (folate biosynthesis)	H	Coenzyme transport and metabolism	DSM28961	2-amino-4-hydroxy-6-hydroxymethyldihydropteridine diphosphokinase
ANKLHD_10450	COG1539	441148	1.59e-36	35.593	FolB	Dihydroneopterin aldolase	H	Coenzyme transport and metabolism	DSM28961	dihydroneopterin aldolase
ANKLHD_10455	COG0184	439954	3.96e-44	64.045	RpsO	Ribosomal protein S15P/S13E	J	Translation, ribosomal structure and biogenesis	DSM28961	30S ribosomal protein S15
ANKLHD_10460	COG0515	440281	1.45e-121	45.66	SPS1	Serine/threonine protein kinase, uncludes type III secretion system effector YopO	T	Signal transduction mechanisms	DSM28961	Stk1 family PASTA domain-containing Ser/Thr kinase
ANKLHD_10465	COG0631	440396	3.07e-92	43.952	PTC1	Serine/threonine protein phosphatase PrpC	T	Signal transduction mechanisms	DSM28961	Stp1/IreP family PP2C-type Ser/Thr phosphatase
ANKLHD_10470	COG0144	439914	2.24e-130	30.995	RsmB	RNA cytosine C5-methylase, RsmB/RsmF/Trm4/Trm9 family, includes 16S rRNA C967/C1407 and tRNA-C34/C48 C5-methylases	J	Translation, ribosomal structure and biogenesis	DSM28961	16S rRNA (cytosine(967)-C(5))-methyltransferase RsmB
ANKLHD_10475	COG0223	439993	1.5e-162	43.548	Fmt	Methionyl-tRNA formyltransferase	J	Translation, ribosomal structure and biogenesis	DSM28961	methionyl-tRNA formyltransferase
ANKLHD_10480	COG1180	440793	2.49e-91	32.932	PflA	Pyruvate-formate lyase-activating enzyme	O	Posttranslational modification, protein turnover, chaperones	DSM28961	pyruvate formate-lyase-activating protein
ANKLHD_10485	COG3279	442510	2.78e-26	26.257	LytT	DNA-binding response regulator, LytR/AlgR family	K	Transcription	DSM28961	Response regulator
ANKLHD_10495	COG3290	442519	2.56e-23	25.743	CitA	Sensor histidine kinase DipB regulating citrate/malate metabolism	T	Signal transduction mechanisms	DSM28961	Sensor histidine kinase (Homolog to BlpH Spn)
ANKLHD_10510	COG1566	441174	1.46e-08	17.647	EmrA	Multidrug resistance efflux pump EmrA	V	Defense mechanisms	DSM28961	Competence-stimulating peptide ABC transporter permease protein ComB
ANKLHD_10515	COG2274	441875	6.23e-46	50.459	SunT	ABC-type bacteriocin/lantibiotic exporters, contain an N-terminal double-glycine peptidase domain	V	Defense mechanisms	DSM28961	Competence-stimulating peptide ABC transporter ATP-binding protein ComA
ANKLHD_10520	COG2274	441875	7.35e-172	33.946	SunT	ABC-type bacteriocin/lantibiotic exporters, contain an N-terminal double-glycine peptidase domain	V	Defense mechanisms	DSM28961	Competence-stimulating peptide ABC transporter ATP-binding protein ComA
ANKLHD_10525	COG1396	441006	1.82e-15	35.484	HipB	Transcriptional regulator, contains XRE-family HTH domain	K	Transcription	DSM28961	hypothetical protein
ANKLHD_10530	COG1080	440698	0	56.545	PtsA	Phosphoenolpyruvate-protein kinase (PTS system EI component in bacteria)	G	Carbohydrate transport and metabolism	DSM28961	Phosphoenolpyruvate-protein phosphotransferase
ANKLHD_10535	COG1925	441528	3.66e-32	58.209	PtsH	HPr or related phosphotransfer protein	T	Signal transduction mechanisms	DSM28961	phosphocarrier protein HPr
ANKLHD_10540	COG0722	440486	7.05e-97	41.265	AroG1	3-deoxy-D-arabino-heptulosonate 7-phosphate (DAHP) synthase	E	Amino acid transport and metabolism	DSM28961	3-deoxy-7-phosphoheptulonate synthase
ANKLHD_10545	COG0722	440486	2.32e-97	39.178	AroG1	3-deoxy-D-arabino-heptulosonate 7-phosphate (DAHP) synthase	E	Amino acid transport and metabolism	DSM28961	3-deoxy-7-phosphoheptulonate synthase
ANKLHD_10550	COG0653	440418	0	51.566	SecA	Preprotein translocase subunit SecA	U	Intracellular trafficking, secretion, and vesicular transport	DSM28961	preprotein translocase subunit SecA
ANKLHD_10555	COG3942	443142	3.63e-30	39.474		Surface antigen	M	Cell wall/membrane/envelope biogenesis	DSM28961	Secreted protein, putative function in cell-wall metabolism (Amidase), putative
ANKLHD_10560	COG2891	442136	3.44e-08	21.29	MreD	Cell shape-determining protein MreD	M	Cell wall/membrane/envelope biogenesis	DSM28961	rod shape-determining protein MreD
ANKLHD_10565	COG5416	444169	9.53e-10	34.146	YrvD	Uncharacterized integral membrane protein YrvD	S	Function unknown	DSM28961	Lipopolysaccharide assembly protein A domain-containing protein
ANKLHD_10570	COG1792	441397	1.23e-60	30.864	MreC	Cell shape-determining protein MreC	D	Cell cycle control, cell division, chromosome partitioning	DSM28961	rod shape-determining protein MreC
ANKLHD_10575	COG0494	440260	1.63e-15	24.828	MutT	8-oxo-dGTP pyrophosphatase MutT and related house-cleaning NTP pyrophosphohydrolases, NUDIX family	V	Defense mechanisms	DSM28961	Nudix hydrolase domain-containing protein
ANKLHD_10580	COG2116	441719	1.01e-78	43.307	FocA	Formate/nitrite transporter FocA, FNT family	P	Inorganic ion transport and metabolism	DSM28961	Formate efflux transporter (TC 2-A44 family)
ANKLHD_10585	COG0120	439890	6.74e-118	56	RpiA	Ribose 5-phosphate isomerase	G	Carbohydrate transport and metabolism	DSM28961	ribose-5-phosphate isomerase RpiA
ANKLHD_10590	COG0666	440430	8.12e-32	30.256	ANKYR	Ankyrin repeat	T	Signal transduction mechanisms	DSM28961	Ankyrin repeat family protein
ANKLHD_10605	COG1307	440918	8.93e-98	37.05	DegV	Fatty acid-binding protein DegV	I	Lipid transport and metabolism	DSM28961	DegV family protein
ANKLHD_10615	COG3103	442337	3.24e-05	31.667	YgiM	Uncharacterized conserved protein YgiM, contains N-terminal SH3 domain, DUF1202 family	R	General function prediction only	DSM28961	hypothetical protein
ANKLHD_10620	COG3311	442540	0.003	37.5	AlpA	DNA-binding transcriptional regulator AlpA	K	Transcription	DSM28961	hypothetical protein
ANKLHD_10625	COG0486	440253	0	51.327	MnmE	tRNA U34 5-carboxymethylaminomethyl modifying GTPase MnmE/TrmE	J	Translation, ribosomal structure and biogenesis	DSM28961	tRNA uridine-5-carboxymethylaminomethyl(34) synthesis GTPase MnmE
ANKLHD_10630	COG0300	440069	1.45e-69	33.21	YqjQ	Short-chain dehydrogenase	R	General function prediction only	DSM28961	Short-chain type dehydrogenase
ANKLHD_10635	COG1200	440813	0	47.982	RecG	RecG-like helicase	L	Replication, recombination and repair	DSM28961	ATP-dependent DNA helicase RecG
ANKLHD_10645	COG0703	440467	0.003	63.636	AroK	Shikimate kinase	E	Amino acid transport and metabolism	DSM28961	Shikimate kinase
ANKLHD_10650	COG3679	442895	1.98e-20	37.838	YlbF	Cell fate regulator YlbF, YheA/YmcA/DUF963 family (controls sporulation, competence, biofilm development)	T	Signal transduction mechanisms	DSM28961	UPF0342 protein BN193_11560
ANKLHD_10655	COG2824	442072	2.87e-25	45.714	PhnA	Uncharacterized Zn-ribbon-containing protein	R	General function prediction only	DSM28961	hypothetical protein
ANKLHD_10660	COG0057	439827	0	52.802	GapA	Glyceraldehyde-3-phosphate dehydrogenase/erythrose-4-phosphate dehydrogenase	G	Carbohydrate transport and metabolism	DSM28961	type I glyceraldehyde-3-phosphate dehydrogenase
ANKLHD_10720	COG1171	440784	1.49e-153	45.455	IlvA	Threonine deaminase	E	Amino acid transport and metabolism	DSM28961	threonine ammonia-lyase IlvA
ANKLHD_10725	COG0059	439829	0	66.055	IlvC	Ketol-acid reductoisomerase	E	Amino acid transport and metabolism	DSM28961	ketol-acid reductoisomerase
ANKLHD_10730	COG0440	440209	4.1e-65	44.231	IlvH	Acetolactate synthase, small subunit	E	Amino acid transport and metabolism	DSM28961	acetolactate synthase small subunit
ANKLHD_10735	COG0028	439799	0	48.468	IlvB	Acetolactate synthase large subunit or other thiamine pyrophosphate-requiring enzyme	E	Amino acid transport and metabolism	DSM28961	acetolactate synthase large subunit
ANKLHD_10740	COG0129	439899	0	54.659	IlvD	Dihydroxyacid dehydratase/phosphogluconate dehydratase	E	Amino acid transport and metabolism	DSM28961	dihydroxy-acid dehydratase
ANKLHD_10745	COG1181	440794	1.33e-14	28.431	DdlA	D-alanine-D-alanine ligase or related ATP-grasp enzyme	M	Cell wall/membrane/envelope biogenesis	DSM28961	bifunctional glutamate--cysteine ligase GshA/glutathione synthetase GshB
ANKLHD_10755	COG0203	439973	8.31e-61	55.556	RplQ	Ribosomal protein L17	J	Translation, ribosomal structure and biogenesis	DSM28961	50S ribosomal protein L17
ANKLHD_10760	COG0202	439972	0	56.731	RpoA	DNA-directed RNA polymerase, alpha subunit/40 kD subunit	K	Transcription	DSM28961	DNA-directed RNA polymerase subunit alpha
ANKLHD_10765	COG0100	439870	2.54e-74	71.538	RpsK	Ribosomal protein S11	J	Translation, ribosomal structure and biogenesis	DSM28961	30S ribosomal protein S11
ANKLHD_10770	COG0099	439869	1.37e-68	60.656	RpsM	Ribosomal protein S13	J	Translation, ribosomal structure and biogenesis	DSM28961	30S ribosomal protein S13
ANKLHD_10775	COG0361	440130	1.47e-39	69.863	InfA	Translation initiation factor IF-1	J	Translation, ribosomal structure and biogenesis	DSM28961	translation initiation factor IF-1
ANKLHD_10780	COG0563	440329	1.29e-130	58.879	Adk	Adenylate kinase or related kinase	F	Nucleotide transport and metabolism	DSM28961	adenylate kinase
ANKLHD_10785	COG0201	439971	0	45.434	SecY	Preprotein translocase subunit SecY	U	Intracellular trafficking, secretion, and vesicular transport	DSM28961	preprotein translocase subunit SecY
ANKLHD_10790	COG0200	439970	6.94e-80	64.43	RplO	Ribosomal protein L15	J	Translation, ribosomal structure and biogenesis	DSM28961	50S ribosomal protein L15
ANKLHD_10795	COG1841	441446	3.04e-25	56.14	RpmD	Ribosomal protein L30/L7E	J	Translation, ribosomal structure and biogenesis	DSM28961	50S ribosomal protein L30
ANKLHD_10800	COG0098	439868	6.84e-81	71.25	RpsE	Ribosomal protein S5	J	Translation, ribosomal structure and biogenesis	DSM28961	30S ribosomal protein S5
ANKLHD_10805	COG0256	440026	2.31e-50	60.504	RplR	Ribosomal protein L18	J	Translation, ribosomal structure and biogenesis	DSM28961	50S ribosomal protein L18
ANKLHD_10810	COG0097	439867	8.72e-109	64.407	RplF	Ribosomal protein L6P/L9E	J	Translation, ribosomal structure and biogenesis	DSM28961	50S ribosomal protein L6
ANKLHD_10815	COG0096	439866	1.68e-80	65.152	RpsH	Ribosomal protein S8	J	Translation, ribosomal structure and biogenesis	DSM28961	30S ribosomal protein S8
ANKLHD_10820	COG0094	439864	3.68e-134	67.039	RplE	Ribosomal protein L5	J	Translation, ribosomal structure and biogenesis	DSM28961	50S ribosomal protein L5
ANKLHD_10825	COG0198	439968	1e-42	61.765	RplX	Ribosomal protein L24	J	Translation, ribosomal structure and biogenesis	DSM28961	50S ribosomal protein L24
ANKLHD_10830	COG0093	439863	8.29e-79	73.77	RplN	Ribosomal protein L14	J	Translation, ribosomal structure and biogenesis	DSM28961	50S ribosomal protein L14
ANKLHD_10835	COG0186	439956	1.26e-42	61.176	RpsQ	Ribosomal protein S17	J	Translation, ribosomal structure and biogenesis	DSM28961	30S ribosomal protein S17
ANKLHD_10840	COG0255	440025	1.36e-19	62.5	RpmC	Ribosomal protein L29	J	Translation, ribosomal structure and biogenesis	DSM28961	50S ribosomal protein L29
ANKLHD_10845	COG0197	439967	2.87e-82	64.706	RplP	Ribosomal protein L16/L10AE	J	Translation, ribosomal structure and biogenesis	DSM28961	50S ribosomal protein L16
ANKLHD_10850	COG0092	439862	2.67e-145	67.925	RpsC	Ribosomal protein S3	J	Translation, ribosomal structure and biogenesis	DSM28961	30S ribosomal protein S3
ANKLHD_10855	COG0091	439861	3.28e-61	63.636	RplV	Ribosomal protein L22	J	Translation, ribosomal structure and biogenesis	DSM28961	50S ribosomal protein L22
ANKLHD_10860	COG0185	439955	1.83e-58	64.13	RpsS	Ribosomal protein S19	J	Translation, ribosomal structure and biogenesis	DSM28961	30S ribosomal protein S19
ANKLHD_10865	COG0090	439860	0	68.953	RplB	Ribosomal protein L2	J	Translation, ribosomal structure and biogenesis	DSM28961	50S ribosomal protein L2
ANKLHD_10870	COG0089	439859	3.5e-32	52.809	RplW	Ribosomal protein L23	J	Translation, ribosomal structure and biogenesis	DSM28961	50S ribosomal protein L23
ANKLHD_10875	COG0088	439858	3.54e-118	55.34	RplD	Ribosomal protein L4	J	Translation, ribosomal structure and biogenesis	DSM28961	50S ribosomal protein L4
ANKLHD_10880	COG0087	439857	3.08e-117	58.294	RplC	Ribosomal protein L3	J	Translation, ribosomal structure and biogenesis	DSM28961	50S ribosomal protein L3
ANKLHD_10885	COG0051	439821	9e-55	66.667	RpsJ	Ribosomal protein S10	J	Translation, ribosomal structure and biogenesis	DSM28961	30S ribosomal protein S10
ANKLHD_10890	COG1970	441573	3.24e-49	48.485	MscL	Large-conductance mechanosensitive channel	M	Cell wall/membrane/envelope biogenesis	DSM28961	large-conductance mechanosensitive channel protein MscL
ANKLHD_10895	COG0498	440264	3.63e-94	29.451	ThrC	Threonine synthase	E	Amino acid transport and metabolism	DSM28961	threonine synthase
ANKLHD_10900	COG0250	440020	3.91e-66	50.857	NusG	Transcription termination/antitermination protein NusG	K	Transcription	DSM28961	transcription termination/antitermination protein NusG
ANKLHD_10905	COG0690	440454	3.72e-10	30.189	SecE	Preprotein translocase subunit SecE	U	Intracellular trafficking, secretion, and vesicular transport	DSM28961	preprotein translocase subunit SecE
ANKLHD_10910	COG0744	440507	0	35.218	MrcB	Penicillin-binding protein 1B/1F, peptidoglycan transglycosylase/transpeptidase	M	Cell wall/membrane/envelope biogenesis	DSM28961	Multimodular transpeptidase-transglycosylase
ANKLHD_10920	COG0564	440330	1.46e-81	39.908	RluA	Pseudouridine synthase RluA, 23S rRNA- or tRNA-specific	J	Translation, ribosomal structure and biogenesis	DSM28961	Pseudouridine synthase
ANKLHD_10925	COG1108	440725	9.9e-60	41.154	ZnuB	ABC-type Mn2+/Zn2+ transport system, permease component	P	Inorganic ion transport and metabolism	DSM28961	High affinity Zn(II) ABC transporter (Permease)
ANKLHD_10930	COG1121	440738	1.27e-98	41.395	ZnuC	ABC-type Mn2+/Zn2+ transport system, ATPase component	P	Inorganic ion transport and metabolism	DSM28961	Zinc ABC transporter ATP-binding protein
ANKLHD_10935	COG1846	441451	5.19e-19	24.324	MarR	DNA-binding transcriptional regulator, MarR family	K	Transcription	DSM28961	zinc-dependent MarR family transcriptional regulator
ANKLHD_10940	COG0115	439885	1.59e-80	30.662	IlvE	Branched-chain amino acid aminotransferase/4-amino-4-deoxychorismate lyase	E	Amino acid transport and metabolism	DSM28961	D-alanine aminotransferase
ANKLHD_10945	COG1947	441550	5.57e-144	43.816	IspE	4-diphosphocytidyl-2C-methyl-D-erythritol kinase	I	Lipid transport and metabolism	DSM28961	4-(cytidine 5'-diphospho)-2-C-methyl-D-erythritol kinase
ANKLHD_10960	COG4940	443967	7.96e-27	24.444	ComGF	Competence protein ComGF	X	Mobilome: prophages, transposons	DSM28961	Competence protein ComGF
ANKLHD_10975	COG4537	443603	2.8e-17	49.495	ComGC	Competence protein ComGC	X	Mobilome: prophages, transposons	DSM28961	competence type IV pilus major pilin ComGC
ANKLHD_10980	COG1459	441068	5.03e-21	23.794	GspF/PilC	Type II secretion system/type IV pilus membrane platform protein GspF/PulF/PilC	N	Cell motility	DSM28961	Late competence protein ComGB, access of DNA to ComEA
ANKLHD_10985	COG2804	442055	1.77e-56	33.216	GspE/PilB	Type II secretion system/type IV pilus assembly ATPase GspE/PulE/PilB	N	Cell motility	DSM28961	competence type IV pilus ATPase ComGA
ANKLHD_10990	COG2176	441779	7.78e-75	47.753	PolC	DNA polymerase III, alpha subunit (gram-positive type)	L	Replication, recombination and repair	DSM28961	PolC-type DNA polymerase III
ANKLHD_11000	COG2336	441907	7.79e-07	27.397	MazE	Antitoxin component MazE of the MazEF toxin-antitoxin module	V	Defense mechanisms	DSM28961	AbrB/MazE/SpoVT family DNA-binding domain-containing protein
ANKLHD_11005	COG1373	440984	1.19e-96	32.381	AAA_14	Predicted ATPase, AAA+ superfamily	R	General function prediction only	DSM28961	ATP-binding protein
ANKLHD_11010	COG2182	441785	0.003	27.5	MalE	Maltose-binding periplasmic protein MalE	G	Carbohydrate transport and metabolism	DSM28961	Additional lipoprotein component of putative cobalamin ECF transporter
ANKLHD_11015	COG1832	441437	2.75e-65	49.63	YccU	Predicted CoA-binding protein	R	General function prediction only	DSM28961	Succinyl-CoA synthetase, alpha subunit-related enzymes
ANKLHD_11020	COG0778	440541	6.33e-37	27.919	NfnB	Nitroreductase	C	Energy production and conversion	DSM28961	Oxygen-insensitive NAD(P)H nitroreductase / Dihydropteridine reductase
ANKLHD_11025	COG4767	443799	5.38e-20	42.424	VanZ	Glycopeptide antibiotics resistance protein	V	Defense mechanisms	DSM28961	VanZ-like domain-containing protein
ANKLHD_11035	COG0820	440582	0	51.02	RlmN	Adenine C2-methylase RlmN of 23S rRNA A2503 and tRNA A37	J	Translation, ribosomal structure and biogenesis	DSM28961	23S rRNA (adenine(2503)-C(2))-methyltransferase RlmN
ANKLHD_11040	COG2261	441862	2.23e-09	35	YeaQ	Uncharacterized membrane protein YeaQ/YmgE, transglycosylase-associated protein family	R	General function prediction only	DSM28961	Transglycosylase associated protein
ANKLHD_11045	COG4470	443567	1.15e-46	51.648	YutD	Uncharacterized conserved protein YutD, DUF1027 family	S	Function unknown	DSM28961	Uncharacterized protein YutD
ANKLHD_11050	COG0737	440500	2.5e-66	25.207	UshA	2',3'-cyclic-nucleotide 2'-phosphodiesterase/5'- or 3'-nucleotidase, 5'-nucleotidase family	F	Nucleotide transport and metabolism	DSM28961	5'-nucleotidase family protein in cluster with NagD-like phosphatase
ANKLHD_11065	COG3210	442443	1.36e-10	9.173	FhaB	Large exoprotein involved in heme utilization or adhesion	U	Intracellular trafficking, secretion, and vesicular transport	DSM28961	TonB-dependent receptor
ANKLHD_11070	COG1523	441132	9.99e-41	25.603	PulA	Pullulanase/glycogen debranching enzyme	G	Carbohydrate transport and metabolism	DSM28961	putative glycogen debranching enzyme (Pullulanase-like, but lacking signal peptide)
ANKLHD_11075	COG4818	443846	0.000778	34.545		Uncharacterized membrane protein MJ1443, UPF0132 family	S	Function unknown	DSM28961	DUF4190 domain-containing protein
ANKLHD_11080	COG2723	442035	0	51.059	BglB	Beta-glucosidase/6-phospho-beta-glucosidase/beta-galactosidase	G	Carbohydrate transport and metabolism	DSM28961	Beta-glucosidase 6-phospho-beta-glucosidase
ANKLHD_11095	COG1724	441330	0.001	41.667	YcfA	Predicted RNA binding protein YcfA, dsRBD-like fold, HicA-like mRNA interferase family	R	General function prediction only	DSM28961	Phage protein
ANKLHD_11100	COG1455	441064	8.71e-72	33.108	CelB	Phosphotransferase system cellobiose-specific component IIC	G	Carbohydrate transport and metabolism	DSM28961	Permease IIC component
ANKLHD_11105	COG1447	441056	3.86e-43	53.125	CelC	Phosphotransferase system cellobiose-specific component IIA	G	Carbohydrate transport and metabolism	DSM28961	PTS system, cellobiose-specific IIA component
ANKLHD_11110	COG0705	440469	1.3e-31	31.606	GlpG	Membrane-associated serine protease, rhomboid family	O	Posttranslational modification, protein turnover, chaperones	DSM28961	GlpG protein (Membrane protein of glp regulon)
ANKLHD_11115	COG0212	439982	1.18e-22	21.99	FAU1	5-formyltetrahydrofolate cyclo-ligase	H	Coenzyme transport and metabolism	DSM28961	5-formyltetrahydrofolate cyclo-ligase
ANKLHD_11120	COG1278	440889	3.26e-34	68.182	CspC	Cold shock protein, CspA family	K	Transcription	DSM28961	Major cold shock protein
ANKLHD_11125	COG0534	440300	2.13e-35	38.75	NorM	Na+-driven multidrug efflux pump, DinF/NorM/MATE family	V	Defense mechanisms	DSM28961	MATE family efflux transporter
ANKLHD_11130	COG0534	440300	1.23e-27	27.368	NorM	Na+-driven multidrug efflux pump, DinF/NorM/MATE family	V	Defense mechanisms	DSM28961	MATE family efflux transporter
ANKLHD_11135	COG4115	443291	2.19e-51	63.095		Toxin component of the Txe-Axe toxin-antitoxin module, Txe/YoeB family	V	Defense mechanisms	DSM28961	Txe/YoeB family addiction module toxin
ANKLHD_11140	COG2161	441764	1.36e-22	40.244	StbD	Antitoxin component YafN of the YafNO toxin-antitoxin module, PHD/YefM family	V	Defense mechanisms	DSM28961	Antitoxin
ANKLHD_11155	COG0534	440300	6.7e-25	26.705	NorM	Na+-driven multidrug efflux pump, DinF/NorM/MATE family	V	Defense mechanisms	DSM28961	MATE family efflux transporter
ANKLHD_11170	COG0681	440445	0.000193	24.762	LepB	Signal peptidase I	U	Intracellular trafficking, secretion, and vesicular transport	DSM28961	signal peptidase I
ANKLHD_11180	COG5884	444586	1.85e-05	32.394	TasA	Biofilm matrix protein TasA/Spore protein CotN, contains M73-like domain	D	Cell cycle control, cell division, chromosome partitioning	DSM28961	Camelysin metallo-endopeptidase
ANKLHD_11185	COG1349	440960	1.14e-86	36.992	GlpR	DNA-binding transcriptional regulator of sugar metabolism, DeoR/GlpR family	K	Transcription	DSM28961	DeoR/GlpR transcriptional regulator
ANKLHD_11190	COG0366	440135	0	41.86	AmyA	Glycosidase/amylase (phosphorylase)	G	Carbohydrate transport and metabolism	DSM28961	Oligo-1,6-glucosidase
ANKLHD_11195	COG3716	442930	4.52e-55	48.667	ManZ	Phosphotransferase system, mannose/fructose/N-acetylgalactosamine-specific IID component	G	Carbohydrate transport and metabolism	DSM28961	PTS system, mannose-specific IID component
ANKLHD_11200	COG3716	442930	3.09e-40	43.925	ManZ	Phosphotransferase system, mannose/fructose/N-acetylgalactosamine-specific IID component	G	Carbohydrate transport and metabolism	DSM28961	PTS system, mannose-specific IID component
ANKLHD_11205	COG3715	442929	1.11e-40	45.833	ManY	Phosphotransferase system, mannose/fructose/N-acetylgalactosamine-specific IIC component	G	Carbohydrate transport and metabolism	DSM28961	PTS system sorbose subfamily IIB component
ANKLHD_11210	COG1473	441082	9.66e-146	42.049	AbgB	Metal-dependent amidase/aminoacylase/carboxypeptidase	R	General function prediction only	DSM28961	N-acetyldiaminopimelate deacetylase
ANKLHD_11220	COG2171	441774	1.48e-40	36.066	DapD	Tetrahydrodipicolinate N-succinyltransferase	E	Amino acid transport and metabolism	DSM28961	2,3,4,5-tetrahydropyridine-2,6-dicarboxylate N-acetyltransferase
ANKLHD_11225	COG0619	440384	3.88e-63	37.597	EcfT	ECF-type transporter transmembrane protein EcfT	H	Coenzyme transport and metabolism	DSM28961	Energy-coupling factor transporter transmembrane protein EcfT
ANKLHD_11230	COG1122	440739	3.01e-105	48.101	EcfA2	Energy-coupling factor transporter ATP-binding protein EcfA2	P	Inorganic ion transport and metabolism	DSM28961	energy-coupling factor transporter ATPase
ANKLHD_11235	COG1122	440739	6.12e-115	48.696	EcfA2	Energy-coupling factor transporter ATP-binding protein EcfA2	P	Inorganic ion transport and metabolism	DSM28961	energy-coupling factor ABC transporter ATP-binding protein
ANKLHD_11240	COG1328	440939	0	48.588	NrdD	Anaerobic ribonucleoside-triphosphate reductase	F	Nucleotide transport and metabolism	DSM28961	anaerobic ribonucleoside-triphosphate reductase
ANKLHD_11245	COG1131	440746	7.14e-68	39.024	RbbA	Ribosome-associated ATPase or ATPase component of an ABC-type multidrug transport system	J	Translation, ribosomal structure and biogenesis	DSM28961	ABC transporter ATP-binding protein
ANKLHD_11255	COG0577	440342	6.83e-65	26.25	SalY	ABC-type antimicrobial peptide transport system, permease component	V	Defense mechanisms	DSM28961	ABC transporter, permease protein
ANKLHD_11260	COG1136	440751	3.23e-113	48.636	LolD	ABC-type lipoprotein targeting system ATPase component LolD	M	Cell wall/membrane/envelope biogenesis	DSM28961	ABC transporter, ATP-binding protein
ANKLHD_11265	COG0845	440606	9.13e-30	23.602	AcrA	Multidrug efflux pump subunit AcrA (membrane-fusion protein)	M	Cell wall/membrane/envelope biogenesis	DSM28961	hypothetical protein
ANKLHD_11280	COG1396	441006	1.44e-11	31.343	HipB	Transcriptional regulator, contains XRE-family HTH domain	K	Transcription	DSM28961	Positive transcriptional regulator, MutR family
ANKLHD_11285	COG0542	440308	0	59.233	ClpA	ATP-dependent Clp protease, ATP-binding subunit ClpA	O	Posttranslational modification, protein turnover, chaperones	DSM28961	ATP-dependent chaperone ClpB
ANKLHD_11295	COG1595	441203	1.45e-27	29.677	RpoE	DNA-directed RNA polymerase specialized sigma subunit, sigma24 family	K	Transcription	DSM28961	RNA polymerase sigma factor, ECF subfamily
ANKLHD_11300	COG0474	440242	0	50.339	MgtA	Magnesium-transporting ATPase (P-type)	P	Inorganic ion transport and metabolism	DSM28961	Cation-transporting P-type ATPase N-terminal domain-containing protein
ANKLHD_11305	COG0656	440421	6.04e-154	55.185	ARA1	Aldo/keto reductase, related to diketogulonate reductase	Q	Secondary metabolites biosynthesis, transport and catabolism	DSM28961	NADP-dependent oxidoreductase domain-containing protein
ANKLHD_11310	COG1854	441459	3.71e-90	52.98	LuxS	S-ribosylhomocysteine lyase LuxS, autoinducer biosynthesis	T	Signal transduction mechanisms	DSM28961	S-ribosylhomocysteine lyase
ANKLHD_11320	COG1196	440809	6.1e-07	21.765	Smc	Chromosome segregation ATPase Smc	D	Cell cycle control, cell division, chromosome partitioning	DSM28961	hypothetical protein
ANKLHD_11355	COG3210	442443	7.41e-30	12.867	FhaB	Large exoprotein involved in heme utilization or adhesion	U	Intracellular trafficking, secretion, and vesicular transport	DSM28961	Cell surface protein
ANKLHD_11385	COG0126	439896	0	58.186	Pgk	3-phosphoglycerate kinase	G	Carbohydrate transport and metabolism	DSM28961	Phosphoglycerate kinase
ANKLHD_11390	COG2910	442154	5.54e-49	35.071	YwnB	Putative NADH-flavin reductase	R	General function prediction only	DSM28961	NAD(P)-binding domain-containing protein
ANKLHD_11395	COG0828	440590	2.16e-14	64.912	RpsU	Ribosomal protein S21	J	Translation, ribosomal structure and biogenesis	DSM28961	30S ribosomal protein S21
ANKLHD_11400	COG3881	443089	1.31e-17	24	YrrD	Uncharacterized conserved protein YrrD, contains PRC-barrel domain	S	Function unknown	DSM28961	PRC-barrel domain-containing protein
ANKLHD_11405	COG0217	439987	4.41e-92	47.436	TACO1	Transcriptional and/or translational regulatory protein YebC/TACO1	K	Transcription	DSM28961	putative transcriptional regulatory protein Hs20B_08240
ANKLHD_11410	COG1323	440934	1.92e-126	37.313	TmcAL	tRNA-Met C34-N4-acetylcytidine synthase TmcAL	J	Translation, ribosomal structure and biogenesis	DSM28961	nucleotidyltransferase
ANKLHD_11420	COG4976	444001	5.53e-33	29.878		Predicted methyltransferase, contains TPR repeat	R	General function prediction only	DSM28961	Methyltransferase
ANKLHD_11425	COG0799	440562	2.49e-41	41.441	RsfS	Ribosomal silencing factor RsfS, regulates association of 30S and 50S subunits	J	Translation, ribosomal structure and biogenesis	DSM28961	ribosome silencing factor
ANKLHD_11435	COG1713	441319	1.3e-77	44.086	YqeK	Diadenosine tetraphosphatase YqeK or a related HD superfamily phosphohydrolase	T	Signal transduction mechanisms	DSM28961	bis(5'-nucleosyl)-tetraphosphatase (symmetrical) YqeK
ANKLHD_11440	COG1057	440677	1.23e-40	30.348	NadD	Nicotinate-nucleotide adenylyltransferase NadD	H	Coenzyme transport and metabolism	DSM28961	putative nicotinate-nucleotide adenylyltransferase
ANKLHD_11445	COG1534	441143	1.84e-35	51.064	YhbY	RNA-binding protein YhbY	J	Translation, ribosomal structure and biogenesis	DSM28961	ribosome assembly RNA-binding protein YhbY
ANKLHD_11455	COG1161	440775	4.44e-67	28.428	RbgA	Ribosome biogenesis GTPase RbgA	J	Translation, ribosomal structure and biogenesis	DSM28961	ribosome biogenesis GTPase YqeH
ANKLHD_11460	COG2179	441782	2.66e-81	43.902	YqeG	Phosphatidylglycerophosphate phosphatase PgpP/YqeG or related phosphohydrolase, HAD superfamily	M	Cell wall/membrane/envelope biogenesis	DSM28961	Hydrolase, HAD subfamily IIIA
ANKLHD_11465	COG2814	442063	1.53e-29	22.427	AraJ	Predicted arabinose efflux permease AraJ, MFS family	G	Carbohydrate transport and metabolism	DSM28961	Drug resistance transporter, EmrB/QacA subfamily
ANKLHD_11470	COG1846	441451	1.88e-17	19.82	MarR	DNA-binding transcriptional regulator, MarR family	K	Transcription	DSM28961	Transcriptional regulator, MarR family
ANKLHD_11475	COG0484	440252	2.18e-35	65.625	DnaJ	DnaJ molecular chaperone, contains DnaJ and DnaJ_C domains	O	Posttranslational modification, protein turnover, chaperones	DSM28961	molecular chaperone DnaJ
ANKLHD_11485	COG4555	443618	2.61e-44	29.864	NatA	ABC-type Na+ transport system, ATPase component NatA	C	Energy production and conversion	DSM28961	ABC-2 type transport system ATP-binding protein
ANKLHD_11490	COG1725	441331	3.63e-33	46.154	YhcF	DNA-binding transcriptional regulator YhcF, GntR family	K	Transcription	DSM28961	Transcriptional regulator, GntR family
ANKLHD_11495	COG0204	439974	6.91e-38	28.155	PlsC	1-acyl-sn-glycerol-3-phosphate acyltransferase	I	Lipid transport and metabolism	DSM28961	1-acyl-sn-glycerol-3-phosphate acyltransferase
ANKLHD_11500	COG3448	442671	8.89e-34	35.821		CBS-domain-containing membrane protein	T	Signal transduction mechanisms	DSM28961	Acetoin utilization protein
ANKLHD_11505	COG1957	441560	6.88e-87	36.823	URH1	Inosine-uridine nucleoside N-ribohydrolase	F	Nucleotide transport and metabolism	DSM28961	Inosine-uridine preferring nucleoside hydrolase
ANKLHD_11510	COG1738	441344	9.08e-28	26.238	YhhQ	Queuosine precursor transporter YhhQ, DUF165 family	J	Translation, ribosomal structure and biogenesis	DSM28961	queuosine precursor transporter
ANKLHD_11515	COG0410	440179	2.05e-136	57.627	LivF	ABC-type branched-chain amino acid transport system, ATPase component LivF	E	Amino acid transport and metabolism	DSM28961	ABC transporter domain-containing protein
ANKLHD_11520	COG0411	440180	2.37e-147	56.693	LivG	ABC-type branched-chain amino acid transport system, ATPase component LivG	E	Amino acid transport and metabolism	DSM28961	ABC transporter domain-containing protein
ANKLHD_11525	COG4177	443336	4.11e-77	40.972	LivM	ABC-type branched-chain amino acid transport system, permease component	E	Amino acid transport and metabolism	DSM28961	Branched-chain amino acid ABC transporter permease
ANKLHD_11530	COG0559	440325	2.52e-89	45.392	LivH	Branched-chain amino acid ABC-type transport system, permease component	E	Amino acid transport and metabolism	DSM28961	ABC transporter permease
ANKLHD_11535	COG3942	443142	2.31e-28	42.735		Surface antigen	M	Cell wall/membrane/envelope biogenesis	DSM28961	hypothetical protein
ANKLHD_11570	COG3711	442925	4.83e-06	20.93	BglG	Transcriptional antiterminator	K	Transcription	DSM28961	Helix-turn-helix domain-containing protein
ANKLHD_11580	COG0683	440447	1.44e-76	31.897	LivK	ABC-type branched-chain amino acid transport system, periplasmic component	E	Amino acid transport and metabolism	DSM28961	Leucine-binding protein domain-containing protein
ANKLHD_11585	COG0683	440447	2.04e-87	36.963	LivK	ABC-type branched-chain amino acid transport system, periplasmic component	E	Amino acid transport and metabolism	DSM28961	Leucine-binding protein domain-containing protein
ANKLHD_11590	COG0683	440447	2.57e-83	33.621	LivK	ABC-type branched-chain amino acid transport system, periplasmic component	E	Amino acid transport and metabolism	DSM28961	Leucine-binding protein domain-containing protein
ANKLHD_11595	COG1490	441099	6.6e-87	53.472	Dtd	D-aminoacyl-tRNA deacylase	J	Translation, ribosomal structure and biogenesis	DSM28961	D-aminoacyl-tRNA deacylase
ANKLHD_11600	COG0317	440086	0	49.931	SpoT	(p)ppGpp synthase/hydrolase, HD superfamily	T	Signal transduction mechanisms	DSM28961	GTP diphosphokinase
ANKLHD_11605	COG3209	442442	0.009	11.848	RhsA	Uncharacterized conserved protein RhsA, contains RHS repeats	R	General function prediction only	DSM28961	Internalin-like (LPXTG motif) Lmo0409-like protein
ANKLHD_11610	COG2211	441813	1.45e-05	20.879	MelB	Na+/melibiose symporter or related transporter	G	Carbohydrate transport and metabolism	DSM28961	InlB B-repeat-containing protein
ANKLHD_11615	COG1131	440746	6.31e-29	29.469	RbbA	Ribosome-associated ATPase or ATPase component of an ABC-type multidrug transport system	J	Translation, ribosomal structure and biogenesis	DSM28961	ABC transporter ATP binding protein
ANKLHD_11630	COG1396	441006	0.000875	22.222	HipB	Transcriptional regulator, contains XRE-family HTH domain	K	Transcription	DSM28961	Positive transcriptional regulator MutR family
ANKLHD_11635	COG1385	440995	2.65e-80	36.111	RsmE	16S rRNA U1498 N3-methylase RsmE	J	Translation, ribosomal structure and biogenesis	DSM28961	16S rRNA (uracil(1498)-N(3))-methyltransferase
ANKLHD_11640	COG2264	441865	1.48e-111	41.503	PrmA	Ribosomal protein L11 methylase PrmA	J	Translation, ribosomal structure and biogenesis	DSM28961	50S ribosomal protein L11 methyltransferase
ANKLHD_11655	COG0656	440421	5.77e-124	44.906	ARA1	Aldo/keto reductase, related to diketogulonate reductase	Q	Secondary metabolites biosynthesis, transport and catabolism	DSM28961	Oxidoreductase, aldo/keto reductase family
ANKLHD_11660	COG0789	440552	9.66e-21	27.885	SoxR	DNA-binding transcriptional regulator, MerR family	K	Transcription	DSM28961	Transcriptional regulator, MerR family
ANKLHD_11665	COG0406	440175	3.7e-46	29.63	PhoE	Broad specificity phosphatase PhoE	G	Carbohydrate transport and metabolism	DSM28961	Hypothetical, related to broad specificity phosphatases COG0406
ANKLHD_11670	COG3039	442273	3.54e-111	35.045	IS5	Transposase and inactivated derivatives, IS5 family	X	Mobilome: prophages, transposons	DSM28961	IS5 family IS1194 transposase
ANKLHD_11675	COG3247	442478	9.06e-16	31.293	HdeD	Acid resistance membrane protein HdeD, DUF308 family	R	General function prediction only	DSM28961	DUF308 domain-containing protein
ANKLHD_11680	COG2256	441857	0	46.604	RarA	Replication-associated recombination protein RarA (DNA-dependent ATPase)	L	Replication, recombination and repair	DSM28961	AAA+ ATPase domain-containing protein
ANKLHD_11700	COG1477	441086	4.25e-93	32.226	ApbE	FAD:protein FMN transferase ApbE	H	Coenzyme transport and metabolism	DSM28961	FAD:protein FMN transferase
ANKLHD_11705	COG4111	443287	7.2e-28	34.899	NadQ	ATP-responsive regulator of NAD biosynthesis	H	Coenzyme transport and metabolism	DSM28961	ADP-ribose pyrophosphatase, putative
ANKLHD_11710	COG0236	440006	9.45e-20	35	AcpP	Acyl carrier protein	I	Lipid transport and metabolism	DSM28961	acyl carrier protein
ANKLHD_11715	COG0416	440185	2.65e-156	46.784	PlsX	Acyl-ACP:phosphate acyltransferase (fatty acid/phospholipid biosynthesis)	I	Lipid transport and metabolism	DSM28961	phosphate acyltransferase PlsX
ANKLHD_11720	COG1182	440795	7.33e-86	39.81	AzoR	FMN-dependent NADH-azoreductase	C	Energy production and conversion	DSM28961	FMN dependent NADH:quinone oxidoreductase
ANKLHD_11725	COG0596	440361	9.17e-14	31.481	MenH	2-succinyl-6-hydroxy-2,4-cyclohexadiene-1-carboxylate synthase MenH/undecaprenyl monophosphate-sugar esterase UshA/YqjL	H	Coenzyme transport and metabolism	DSM28961	NAD-dependent epimerase/dehydratase / Alpha/beta hydrolase
ANKLHD_11730	COG3320	442549	1.36e-17	31.373	Lys2b	Thioester reductase domain of alpha aminoadipate reductase Lys2 and NRPSs	Q	Secondary metabolites biosynthesis, transport and catabolism	DSM28961	SDR family oxidoreductase
ANKLHD_11735	COG0561	440327	5.42e-52	25.191	Cof	Hydroxymethylpyrimidine pyrophosphatase and other HAD family phosphatases	H	Coenzyme transport and metabolism	DSM28961	Haloacid dehalogenase-like hydrolase
ANKLHD_11740	COG0488	440254	0	41.794	Uup	ABC cassette proteins with duplicated ATPase domains, Uup/ABCF family	J	Translation, ribosomal structure and biogenesis	DSM28961	ABC transporter domain-containing protein
ANKLHD_11745	COG0180	439950	0	47.198	TrpS	Tryptophanyl-tRNA synthetase	J	Translation, ribosomal structure and biogenesis	DSM28961	tryptophan--tRNA ligase
ANKLHD_11750	COG1418	441028	8.29e-45	32.821	RnaY	HD superfamily phosphodiesterase, includes HD domain of RNase Y	J	Translation, ribosomal structure and biogenesis	DSM28961	HD/PDEase domain-containing protein
ANKLHD_11755	COG0584	440349	3.87e-74	36.515	UgpQ	Glycerophosphoryl diester phosphodiesterase	I	Lipid transport and metabolism	DSM28961	Glycerophosphoryl diester phosphodiesterase
ANKLHD_11765	COG1381	440991	7.23e-53	25.911	RecO	Recombinational DNA repair protein RecO (RecF pathway)	L	Replication, recombination and repair	DSM28961	DNA repair protein RecO
ANKLHD_11770	COG0436	440205	1.45e-147	40.722	AspB	Aspartate/methionine/tyrosine aminotransferase	E	Amino acid transport and metabolism	DSM28961	pyridoxal phosphate-dependent aminotransferase
ANKLHD_11780	COG0842	440604	1.46e-05	27.5	YadH	ABC-type multidrug transport system, permease component	V	Defense mechanisms	DSM28961	hypothetical protein
ANKLHD_11785	COG1131	440746	1.77e-73	37.949	RbbA	Ribosome-associated ATPase or ATPase component of an ABC-type multidrug transport system	J	Translation, ribosomal structure and biogenesis	DSM28961	ABC transporter domain-containing protein
ANKLHD_11790	COG4974	443999	9.87e-13	29.688	XerD	Site-specific tyrosine recombinase XerD	L	Replication, recombination and repair	DSM28961	Integrase
ANKLHD_11800	COG0442	440211	0	49.427	ProS	Prolyl-tRNA synthetase	J	Translation, ribosomal structure and biogenesis	DSM28961	proline--tRNA ligase
ANKLHD_11805	COG0750	440513	5.51e-111	30.588	RseP	Membrane-associated protease RseP, regulator of RpoE activity	O	Posttranslational modification, protein turnover, chaperones	DSM28961	RIP metalloprotease RseP
ANKLHD_11810	COG0743	440506	0	49.091	Dxr	1-deoxy-D-xylulose 5-phosphate reductoisomerase	I	Lipid transport and metabolism	DSM28961	1-deoxy-D-xylulose-5-phosphate reductoisomerase
ANKLHD_11815	COG0575	440340	1.16e-64	37.97	CdsA	CDP-diglyceride synthetase	I	Lipid transport and metabolism	DSM28961	Phosphatidate cytidylyltransferase
ANKLHD_11820	COG0020	439791	1.76e-137	46.61	UppS	Undecaprenyl pyrophosphate synthase	I	Lipid transport and metabolism	DSM28961	isoprenyl transferase
ANKLHD_11825	COG1862	441467	9.95e-27	33.708	YajC	Protein translocase subunit YajC	U	Intracellular trafficking, secretion, and vesicular transport	DSM28961	preprotein translocase subunit YajC
ANKLHD_11830	COG5523	444274	7.05e-30	25.703		Uncharacterized membrane protein	S	Function unknown	DSM28961	putative integral membrane protein
ANKLHD_11835	COG2818	442066	7.9e-122	59.89	Tag	3-methyladenine DNA glycosylase Tag	L	Replication, recombination and repair	DSM28961	DNA-3-methyladenine glycosylase
ANKLHD_11840	COG1054	440674	5.62e-168	43.092	TrhO	tRNA U34 5'-hydroxylase TrhO, rhodanese family	J	Translation, ribosomal structure and biogenesis	DSM28961	rhodanese-related sulfurtransferase
ANKLHD_11845	COG1929	441532	1.1e-99	36.829	GlxK	Glycerate kinase	G	Carbohydrate transport and metabolism	DSM28961	Glycerate kinase
ANKLHD_11850	COG1475	441084	3.62e-82	43.089	Spo0J	Chromosome segregation protein Spo0J, contains ParB-like CTPase domain	D	Cell cycle control, cell division, chromosome partitioning	DSM28961	Chromosome (Plasmid) partitioning protein ParB / Stage 0 sporulation protein J
ANKLHD_11855	COG5527	444278	6e-35	26.423		Protein involved in initiation of plasmid replication	X	Mobilome: prophages, transposons	DSM28961	hypothetical protein
ANKLHD_11860	COG1192	440805	9.19e-38	29.796	ParA	ParA-like ATPase involved in chromosome/plasmid partitioning or cellulose biosynthesis protein BcsQ	D	Cell cycle control, cell division, chromosome partitioning	DSM28961	ParA-like
ANKLHD_11870	COG3316	442545	6.59e-49	50.485	Rve	Transposase (or an inactivated derivative), DDE domain	X	Mobilome: prophages, transposons	DSM28961	IS6 family transposase
ANKLHD_11875	COG3316	442545	1.46e-21	39.474	Rve	Transposase (or an inactivated derivative), DDE domain	X	Mobilome: prophages, transposons	DSM28961	Transposase
ANKLHD_11880	COG1215	440828	1.23e-11	20.732	BcsA	Glycosyltransferase, catalytic subunit of cellulose synthase and poly-beta-1,6-N-acetylglucosamine synthase	N	Cell motility	DSM28961	IS6 family transposase
ANKLHD_11890	COG3316	442545	1.12e-88	46.635	Rve	Transposase (or an inactivated derivative), DDE domain	X	Mobilome: prophages, transposons	DSM28961	IS6 family IS1297 transposase
ANKLHD_11895	COG2096	441699	2.13e-72	42.935	PduO	Cob(II)alamin adenosyltransferase	H	Coenzyme transport and metabolism	DSM28961	Corrinoid adenosyltransferase
ANKLHD_11900	COG0209	439979	0	32.353	NrdA	Ribonucleotide reductase alpha subunit	F	Nucleotide transport and metabolism	DSM28961	vitamin B12-dependent ribonucleotide reductase
ANKLHD_11910	COG2801	442053	2.32e-30	52.239	InsO	Transposase InsO of transposable element IS3, Rve (retroviral integrase) family	X	Mobilome: prophages, transposons	DSM28961	Integrase catalytic domain-containing protein
ANKLHD_11915	COG0542	440308	0	47.605	ClpA	ATP-dependent Clp protease, ATP-binding subunit ClpA	O	Posttranslational modification, protein turnover, chaperones	DSM28961	ATP-dependent protease ClpL
ANKLHD_11920	COG3464	442687	2.29e-24	31.959		Transposase	X	Mobilome: prophages, transposons	DSM28961	Transposase, C-terminus
ANKLHD_11925	COG2801	442053	6.74e-24	37.079	InsO	Transposase InsO of transposable element IS3, Rve (retroviral integrase) family	X	Mobilome: prophages, transposons	DSM28961	Transposase TnpA
ANKLHD_11930	COG0783	440546	8.6e-42	33.108	Dps	DNA-binding ferritin-like chromatin protein Dps	B	Chromatin structure and dynamics	DSM28961	Non-specific DNA-binding protein Dps / Iron-binding ferritin-like antioxidant protein / Ferroxidase
ANKLHD_11935	COG1989	441592	2.01e-24	36.364	GspO/PilD	Type II secretion system/type IV prepilin peptidase GspO/PulO/PilD	N	Cell motility	DSM28961	Prepilin peptidase
ANKLHD_11940	COG3039	442273	4.92e-111	35.347	IS5	Transposase and inactivated derivatives, IS5 family	X	Mobilome: prophages, transposons	DSM28961	IS5 family IS1194 transposase
ANKLHD_11945	COG1396	441006	1.72e-06	25.926	HipB	Transcriptional regulator, contains XRE-family HTH domain	K	Transcription	DSM28961	XRE family transcriptional regulator
ANKLHD_11950	COG0640	440405	7.71e-22	40.625	ArsR	DNA-binding transcriptional regulator, ArsR family	K	Transcription	DSM28961	Cd(II)/Zn(II)-sensing metalloregulatory transcriptional regulator CadX
ANKLHD_11955	COG4300	443441	1.02e-65	38.571	CadD	Cadmium resistance protein CadD, predicted permease	P	Inorganic ion transport and metabolism	DSM28961	Cadmium resistance protein CadD, putative permease
ANKLHD_11960	COG3708	442922	1.54e-42	30.573	YdeE	Predicted transcriptional regulator YdeE, contains AraC-type DNA-binding domain	K	Transcription	DSM28961	HTH araC/xylS-type domain-containing protein
ANKLHD_11965	COG2226	441828	9.97e-21	28.07	UbiE	Ubiquinone/menaquinone biosynthesis C-methylase UbiE/MenG or 23S rRNA G745 methylase RmlAII or tRNA-U5 methylase TRM9	H	Coenzyme transport and metabolism	DSM28961	Methyltransferase type 11 domain-containing protein
ANKLHD_11970	COG2963	442203	2.67e-16	26.966	InsE	Transposase InsE and inactivated derivatives	X	Mobilome: prophages, transposons	DSM28961	IS3 family IS981 transposase ORF A
ANKLHD_11975	COG2801	442053	2.41e-94	38.043	InsO	Transposase InsO of transposable element IS3, Rve (retroviral integrase) family	X	Mobilome: prophages, transposons	DSM28961	IS3 family IS981 transposase ORF B
ANKLHD_11980	COG3316	442545	1.06e-86	46.154	Rve	Transposase (or an inactivated derivative), DDE domain	X	Mobilome: prophages, transposons	DSM28961	IS6 family transposase
ANKLHD_11985	COG2217	441819	0	39.068	ZntA	Cation-transporting P-type ATPase	P	Inorganic ion transport and metabolism	DSM28961	Cation-transporting P-type ATPase
ANKLHD_11990	COG2963	442203	4.24e-17	45.614	InsE	Transposase InsE and inactivated derivatives	X	Mobilome: prophages, transposons	DSM28961	IS3 family IS1068 transposase
ANKLHD_11995	COG4487	443580	1.21e-12	53.333		Uncharacterized conserved protein, contains DUF2130 domain	S	Function unknown	DSM28961	hypothetical protein
ANKLHD_12000	COG0732	440496	0.000173	25.532	HsdS	Restriction endonuclease S subunit	V	Defense mechanisms	DSM28961	Restriction endonuclease subunit S
ANKLHD_12005	COG1961	441564	1.41e-36	30.137	SpoIVCA	Site-specific DNA recombinase SpoIVCA/DNA invertase PinE	L	Replication, recombination and repair	DSM28961	Resolvase
ANKLHD_12045	COG0286	440055	0.000616	25.556	HsdM	Type I restriction-modification system, DNA methylase subunit	V	Defense mechanisms	DSM28961	Methylase
ANKLHD_12050	COG1061	440681	6.37e-30	18.07	SSL2	Superfamily II DNA or RNA helicase	K	Transcription	DSM28961	site-specific DNA-methyltransferase (adenine-specific)
ANKLHD_12065	COG3316	442545	1.46e-11	50	Rve	Transposase (or an inactivated derivative), DDE domain	X	Mobilome: prophages, transposons	DSM28961	hypothetical protein
ANKLHD_12070	COG1961	441564	5.82e-42	38.967	SpoIVCA	Site-specific DNA recombinase SpoIVCA/DNA invertase PinE	L	Replication, recombination and repair	DSM28961	Resolvase/invertase-type recombinase catalytic domain-containing protein
ANKLHD_12075	COG0793	440556	5.63e-19	21.782	CtpA	C-terminal processing protease CtpA/Prc, contains a PDZ domain	O	Posttranslational modification, protein turnover, chaperones	DSM28961	Nisin-resistance protein
ANKLHD_12080	COG3039	442273	1.83e-20	40.789	IS5	Transposase and inactivated derivatives, IS5 family	X	Mobilome: prophages, transposons	DSM28961	Transposase and inactivated derivatives, IS5 family
ANKLHD_12095	COG1476	441085	2.59e-20	50	XRE	DNA-binding transcriptional regulator, XRE-family HTH domain	K	Transcription	DSM28961	Helix-turn-helix transcriptional regulator
ANKLHD_12105	COG3316	442545	6.74e-90	46.635	Rve	Transposase (or an inactivated derivative), DDE domain	X	Mobilome: prophages, transposons	DSM28961	IS6 family IS1297 transposase
ANKLHD_12120	COG1131	440746	1.39e-95	39.189	RbbA	Ribosome-associated ATPase or ATPase component of an ABC-type multidrug transport system	J	Translation, ribosomal structure and biogenesis	DSM28961	ABC transporter domain-containing protein
ANKLHD_12125	COG0842	440604	2.38e-06	24.561	YadH	ABC-type multidrug transport system, permease component	V	Defense mechanisms	DSM28961	ABC-2 type transporter domain-containing protein
ANKLHD_12130	COG3039	442273	5.55e-13	28.125	IS5	Transposase and inactivated derivatives, IS5 family	X	Mobilome: prophages, transposons	DSM28961	IS982 family IS982B transposase
ANKLHD_12135	COG3316	442545	9.44e-87	45.673	Rve	Transposase (or an inactivated derivative), DDE domain	X	Mobilome: prophages, transposons	DSM28961	IS6 family transposase
ANKLHD_12140	COG3708	442922	1.6e-43	30.573	YdeE	Predicted transcriptional regulator YdeE, contains AraC-type DNA-binding domain	K	Transcription	DSM28961	HTH araC/xylS-type domain-containing protein
ANKLHD_12150	COG4226	443370	1.73e-18	32.231	HicB	Predicted nuclease of the RNAse H fold, HicB family	R	General function prediction only	DSM28961	Uncharacterized protein encoded in hypervariable junctions of pilus gene clusters
ANKLHD_12165	COG3344	442573	2.69e-94	31.169	YkfC	Retron-type reverse transcriptase	X	Mobilome: prophages, transposons	DSM28961	Group II intron-encoded protein LtrA
ANKLHD_12195	COG0389	440158	4.06e-49	25.25	DinP	Nucleotidyltransferase/DNA polymerase DinP involved in DNA repair	L	Replication, recombination and repair	DSM28961	ImpB/MucB/SamB family protein
ANKLHD_12205	COG5527	444278	6.81e-35	35.263		Protein involved in initiation of plasmid replication	X	Mobilome: prophages, transposons	DSM28961	RepB
ANKLHD_12210	COG1192	440805	3.57e-83	38.247	ParA	ParA-like ATPase involved in chromosome/plasmid partitioning or cellulose biosynthesis protein BcsQ	D	Cell cycle control, cell division, chromosome partitioning	DSM28961	ParA family protein
ANKLHD_12220	COG1961	441564	1.35e-35	31.111	SpoIVCA	Site-specific DNA recombinase SpoIVCA/DNA invertase PinE	L	Replication, recombination and repair	DSM28961	Resolvase
ANKLHD_12230	COG1686	441292	1.74e-09	21.25	DacC	D-alanyl-D-alanine carboxypeptidase	M	Cell wall/membrane/envelope biogenesis	DSM28961	Peptidase S11 D-Ala-D-Ala carboxypeptidase A C-terminal domain-containing protein
ANKLHD_12235	COG4975	444000	9.1e-102	47.297	GlcU	Glucose uptake protein GlcU	G	Carbohydrate transport and metabolism	DSM28961	Putative sugar uptake protein YxfA
ANKLHD_12240	COG2963	442203	1.52e-16	26.966	InsE	Transposase InsE and inactivated derivatives	X	Mobilome: prophages, transposons	DSM28961	IS3 family IS981 transposase ORF A
ANKLHD_12245	COG2801	442053	3.54e-05	17.333	InsO	Transposase InsO of transposable element IS3, Rve (retroviral integrase) family	X	Mobilome: prophages, transposons	DSM28961	Mobile element protein
ANKLHD_12250	COG2801	442053	1.91e-80	45.876	InsO	Transposase InsO of transposable element IS3, Rve (retroviral integrase) family	X	Mobilome: prophages, transposons	DSM28961	IS3 family IS981 transposase
ANKLHD_12255	COG1302	440913	9.34e-21	41.379	YloU	Uncharacterized conserved protein YloU, alkaline shock protein (Asp23) family	S	Function unknown	DSM28961	Uncharacterized conserved protein YloU, alkaline shock protein (Asp23) family
ANKLHD_12260	COG5547	444290	9.09e-15	41.935		Uncharacterized membrane protein, DUF2273 family	S	Function unknown	DSM28961	Uncharacterized membrane protein
ANKLHD_12270	COG2261	441862	1.65e-10	41.509	YeaQ	Uncharacterized membrane protein YeaQ/YmgE, transglycosylase-associated protein family	R	General function prediction only	DSM28961	Uncharacterized membrane protein YeaQ/YmgE, transglycosylase-associated protein family
ANKLHD_12275	COG2261	441862	1.42e-10	41.509	YeaQ	Uncharacterized membrane protein YeaQ/YmgE, transglycosylase-associated protein family	R	General function prediction only	DSM28961	Uncharacterized membrane protein YeaQ/YmgE, transglycosylase-associated protein family
ANKLHD_12280	COG3039	442273	4.05e-13	28.125	IS5	Transposase and inactivated derivatives, IS5 family	X	Mobilome: prophages, transposons	DSM28961	Transposase IS4-like domain-containing protein
ANKLHD_12285	COG0598	440363	5.73e-26	17.361	CorA	Mg2+ and Co2+ transporter CorA	P	Inorganic ion transport and metabolism	DSM28961	Mg2+ and Co2+ transporter CorA
ANKLHD_12290	COG1275	440886	2.74e-56	29.338	TehA	Tellurite resistance protein TehA and related permeases	V	Defense mechanisms	DSM28961	Tellurite resistance protein TehA and related permeases
ANKLHD_12295	COG3039	442273	3.65e-15	28.906	IS5	Transposase and inactivated derivatives, IS5 family	X	Mobilome: prophages, transposons	DSM28961	IS982 family transposase
ANKLHD_12300	COG3039	442273	5.36e-79	33.333	IS5	Transposase and inactivated derivatives, IS5 family	X	Mobilome: prophages, transposons	DSM28961	IS5/IS1182 family transposase
ANKLHD_12305	COG0189	439959	7e-27	20	LysX	Glutathione synthase, LysX or RimK-type ligase, ATP-grasp superfamily	E	Amino acid transport and metabolism	DSM28961	Alpha-L-glutamate ligase
ANKLHD_12310	COG1301	440912	1.17e-93	32.828	GltP	Na+/H+-dicarboxylate symporter	C	Energy production and conversion	DSM28961	Dicarboxylate/amino acid:cation symporter
ANKLHD_12315	COG2801	442053	1.07e-62	36.313	InsO	Transposase InsO of transposable element IS3, Rve (retroviral integrase) family	X	Mobilome: prophages, transposons	DSM28961	IS3 family transposase
ANKLHD_12320	COG2963	442203	5.69e-12	26.596	InsE	Transposase InsE and inactivated derivatives	X	Mobilome: prophages, transposons	DSM28961	Transposase
ANKLHD_12325	COG2801	442053	1.63e-99	44	InsO	Transposase InsO of transposable element IS3, Rve (retroviral integrase) family	X	Mobilome: prophages, transposons	DSM28961	IS3 family IS1069 transposase ORF B
ANKLHD_12330	COG2963	442203	3.21e-24	43.333	InsE	Transposase InsE and inactivated derivatives	X	Mobilome: prophages, transposons	DSM28961	IS3 family IS1068 transposase
ANKLHD_12335	COG2223	441825	2.79e-69	28.535	NarK	Nitrate/nitrite transporter NarK	P	Inorganic ion transport and metabolism	DSM28961	Major facilitator superfamily (MFS) profile domain-containing protein
ANKLHD_12340	COG3316	442545	1.12e-90	46.635	Rve	Transposase (or an inactivated derivative), DDE domain	X	Mobilome: prophages, transposons	DSM28961	IS6 family IS1297 transposase
ANKLHD_12345	COG1309	440920	2.7e-23	29.56	AcrR	DNA-binding protein, AcrR family, includes nucleoid occlusion protein SlmA	K	Transcription	DSM28961	Uncharacterized HTH-type transcriptional regulator in lacX 3'region
ANKLHD_12350	COG1335	440946	1.83e-26	23.784	PncA	Nicotinamidase-related amidase	H	Coenzyme transport and metabolism	DSM28961	Isochorismatase
ANKLHD_12355	COG4918	443946	3.99e-12	25.806	YqkB	Predicted Fe-S cluster biosynthesis protein YqkB	R	General function prediction only	DSM28961	FeS cluster biogenesis domain-containing protein
ANKLHD_12360	COG1249	440861	3.62e-151	36.422	Lpd	Dihydrolipoamide dehydrogenase (E3) component of pyruvate/2-oxoglutarate dehydrogenase complex or glutathione oxidoreductase	C	Energy production and conversion	DSM28961	Putative dihydrolipoamide dehydrogenase
ANKLHD_12365	COG3039	442273	6.23e-21	24.561	IS5	Transposase and inactivated derivatives, IS5 family	X	Mobilome: prophages, transposons	DSM28961	Transposase
ANKLHD_12390	COG3344	442573	2.69e-94	31.169	YkfC	Retron-type reverse transcriptase	X	Mobilome: prophages, transposons	DSM28961	Group II intron-encoded protein LtrA
ANKLHD_12410	COG4227	443371	3.02e-14	27.273	ArdC	Antirestriction protein ArdC	L	Replication, recombination and repair	DSM28961	LtrC-like protein
ANKLHD_12415	COG2963	442203	1.52e-16	26.966	InsE	Transposase InsE and inactivated derivatives	X	Mobilome: prophages, transposons	DSM28961	IS3 family IS981 transposase ORF A
ANKLHD_12420	COG2801	442053	1.09e-55	32.653	InsO	Transposase InsO of transposable element IS3, Rve (retroviral integrase) family	X	Mobilome: prophages, transposons	DSM28961	IS3 family transposase
ANKLHD_12425	COG3039	442273	1.38e-110	35.366	IS5	Transposase and inactivated derivatives, IS5 family	X	Mobilome: prophages, transposons	DSM28961	hypothetical protein
ANKLHD_12430	COG2017	441620	3.11e-56	26.37	GalM	Galactose mutarotase or related enzyme	G	Carbohydrate transport and metabolism	DSM28961	Protein LacX, plasmid
ANKLHD_12435	COG2723	442035	0	41.578	BglB	Beta-glucosidase/6-phospho-beta-glucosidase/beta-galactosidase	G	Carbohydrate transport and metabolism	DSM28961	6-phospho-beta-galactosidase
ANKLHD_12440	COG1455	441064	6.64e-146	36.659	CelB	Phosphotransferase system cellobiose-specific component IIC	G	Carbohydrate transport and metabolism	DSM28961	lactose-specific PTS transporter subunit EIIC
ANKLHD_12445	COG1447	441056	4.71e-37	46.316	CelC	Phosphotransferase system cellobiose-specific component IIA	G	Carbohydrate transport and metabolism	DSM28961	PTS system lactose-specific EIIA component
ANKLHD_12450	COG3684	442900	0	64.417	LacD	Tagatose-1,6-bisphosphate/sulfofructosephosphate aldolase	G	Carbohydrate transport and metabolism	DSM28961	tagatose-bisphosphate aldolase
ANKLHD_12455	COG1105	440722	7.03e-124	42.81	FruK	1-phosphofructokinase or 6-phosphofructokinase II	G	Carbohydrate transport and metabolism	DSM28961	tagatose-6-phosphate kinase
ANKLHD_12460	COG0698	440462	1.29e-61	44.667	RpiB	Ribose 5-phosphate isomerase RpiB	G	Carbohydrate transport and metabolism	DSM28961	galactose-6-phosphate isomerase subunit LacB
ANKLHD_12465	COG0698	440462	3.67e-53	39.161	RpiB	Ribose 5-phosphate isomerase RpiB	G	Carbohydrate transport and metabolism	DSM28961	galactose-6-phosphate isomerase subunit LacA
ANKLHD_12470	COG1349	440960	8.19e-88	37.903	GlpR	DNA-binding transcriptional regulator of sugar metabolism, DeoR/GlpR family	K	Transcription	DSM28961	Lactose phosphotransferase system repressor
ANKLHD_12475	COG4974	443999	8.04e-20	27.586	XerD	Site-specific tyrosine recombinase XerD	L	Replication, recombination and repair	DSM28961	HAD-superfamily hydrolase, subfamily IA, variant 1
ANKLHD_12480	COG1579	441187	1.33e-08	19.886	DR0291	Predicted nucleic acid-binding protein DR0291, contains C4-type Zn-ribbon domain	R	General function prediction only	DSM28961	GA module-containing protein
ANKLHD_12485	COG3039	442273	1.27e-12	31.507	IS5	Transposase and inactivated derivatives, IS5 family	X	Mobilome: prophages, transposons	DSM28961	IS982 family transposase
ANKLHD_12495	COG0389	440158	0.000105	22.699	DinP	Nucleotidyltransferase/DNA polymerase DinP involved in DNA repair	L	Replication, recombination and repair	DSM28961	ImpB/MucB/SamB family protein
GOFNHF_00005	COG0593	440358	1.93e-153	52.769	DnaA	Chromosomal replication initiation ATPase DnaA	L	Replication, recombination and repair	MCRI-603	chromosomal replication initiator protein DnaA
GOFNHF_00010	COG0592	440357	3.89e-116	34.483	DnaN	DNA polymerase III sliding clamp (beta) subunit, PCNA homolog	L	Replication, recombination and repair	MCRI-603	DNA polymerase III subunit beta
GOFNHF_00015	COG3857	443066	0	27.493	AddB	ATP-dependent helicase/DNAse subunit B	L	Replication, recombination and repair	MCRI-603	ATP-dependent nuclease subunit B
GOFNHF_00020	COG1074	440692	5.07e-176	21.569	RecB	3'-5' helicase subunit RecB of the DNA repair enzyme RecBCD (exonuclease V)	L	Replication, recombination and repair	MCRI-603	helicase-exonuclease AddAB subunit AddA
GOFNHF_00025	COG5841	444543	4.32e-71	28.088	SpoVB	Stage V sporulation protein SpoVB/SpoIIIF, required for spore cortex synthesis	D	Cell cycle control, cell division, chromosome partitioning	MCRI-603	Low temperature requirement B protein
GOFNHF_00030	COG1197	440810	0	43.913	Mfd	Transcription-repair coupling factor (superfamily II helicase)	L	Replication, recombination and repair	MCRI-603	transcription-repair coupling factor
GOFNHF_00035	COG0193	439963	6.99e-98	48.148	Pth	Peptidyl-tRNA hydrolase	J	Translation, ribosomal structure and biogenesis	MCRI-603	aminoacyl-tRNA hydrolase
GOFNHF_00040	COG0012	439783	0	65.041	GTP1	Ribosome-binding ATPase YchF, GTP1/OBG family	J	Translation, ribosomal structure and biogenesis	MCRI-603	redox-regulated ATPase YchF
GOFNHF_00045	COG4481	443577	4.52e-27	57.143		Uncharacterized conserved protein, DUF951 family	S	Function unknown	MCRI-603	Protein involved in chromosome partitioning
GOFNHF_00060	COG1188	440801	8.79e-34	40.23	HslR	Ribosomal 50S subunit-recycling heat shock protein, contains S4 domain	J	Translation, ribosomal structure and biogenesis	MCRI-603	S4-domain-containing heat shock protein YacB
GOFNHF_00065	COG2919	442163	7.21e-08	23.596	FtsB	Cell division protein FtsB	D	Cell cycle control, cell division, chromosome partitioning	MCRI-603	Septum formation initiator family protein
GOFNHF_00075	COG2368	441935	1.93e-153	37.053	YoaI	Aromatic ring hydroxylase	Q	Secondary metabolites biosynthesis, transport and catabolism	MCRI-603	4-hydroxyphenylacetate 3-monooxygenase
GOFNHF_00080	COG2367	441934	6.24e-35	23.922	PenP	Beta-lactamase class A	V	Defense mechanisms	MCRI-603	serine hydrolase
GOFNHF_00085	COG0037	439807	1.79e-61	32.34	TtcA	tRNA-C32 2-thiocytidine or tRNA(Ile)-C34 C2-lysylcytidine synthase TtcA/TilS/MesJ	J	Translation, ribosomal structure and biogenesis	MCRI-603	tRNA(Ile)-lysidine synthase
GOFNHF_00090	COG0634	440399	9.5e-93	59.091	HptA	Hypoxanthine-guanine phosphoribosyltransferase	F	Nucleotide transport and metabolism	MCRI-603	hypoxanthine phosphoribosyltransferase
GOFNHF_00095	COG0465	440233	0	56.515	HflB	ATP-dependent Zn proteases	O	Posttranslational modification, protein turnover, chaperones	MCRI-603	ATP-dependent zinc metalloprotease FtsH
GOFNHF_00100	COG4642	443680	1.62e-15	30.496		Uncharacterized conserved protein, contains MORN repeats	R	General function prediction only	MCRI-603	MORN repeat protein
GOFNHF_00105	COG1835	441440	1.89e-37	22.911	OafA	Peptidoglycan/LPS O-acetylase OafA/YrhL, contains acyltransferase and SGNH-hydrolase domains	M	Cell wall/membrane/envelope biogenesis	MCRI-603	Peptidoglycan/LPS O-acetylase OafA/YrhL, contains acyltransferase and SGNH-hydrolase domains
GOFNHF_00110	COG1388	440998	8.44e-13	24.468	LysM	LysM repeat	M	Cell wall/membrane/envelope biogenesis	MCRI-603	Extracellular protein
GOFNHF_00190	COG0671	440435	1.27e-22	25	PgpB	Membrane-associated phospholipid phosphatase	I	Lipid transport and metabolism	MCRI-603	Undecaprenyl-diphosphatase
GOFNHF_00195	COG1242	440855	0	55.629	YhcC	Radical SAM superfamily enzyme	R	General function prediction only	MCRI-603	TIGR01212 family radical SAM protein
GOFNHF_00200	COG2226	441828	0.000772	25	UbiE	Ubiquinone/menaquinone biosynthesis C-methylase UbiE/MenG or 23S rRNA G745 methylase RmlAII or tRNA-U5 methylase TRM9	H	Coenzyme transport and metabolism	MCRI-603	SAM-dependent methyltransferase, MraW methylase family
GOFNHF_00205	COG0079	439849	2.38e-122	38.905	HisC	Histidinol-phosphate/aromatic aminotransferase or cobyric acid decarboxylase	E	Amino acid transport and metabolism	MCRI-603	histidinol-phosphate transaminase
GOFNHF_00210	COG3705	442919	2.73e-83	31.068	HisZ	ATP phosphoribosyltransferase regulatory subunit HisZ	E	Amino acid transport and metabolism	MCRI-603	ATP phosphoribosyltransferase regulatory subunit
GOFNHF_00215	COG0040	439810	2.94e-90	44.34	HisG	ATP phosphoribosyltransferase	E	Amino acid transport and metabolism	MCRI-603	ATP phosphoribosyltransferase
GOFNHF_00220	COG0141	439911	0	55.738	HisD	Histidinol dehydrogenase	E	Amino acid transport and metabolism	MCRI-603	Histidinol dehydrogenase
GOFNHF_00225	COG4555	443618	4.57e-61	30.252	NatA	ABC-type Na+ transport system, ATPase component NatA	C	Energy production and conversion	MCRI-603	ABC-type multidrug transport system, ATPase component
GOFNHF_00235	COG0560	440326	2.49e-79	45.588	SerB	Phosphoserine phosphatase	E	Amino acid transport and metabolism	MCRI-603	phosphoserine phosphatase SerB
GOFNHF_00240	COG0131	439901	4.63e-116	62.842	HisB2	Imidazoleglycerol phosphate dehydratase HisB	E	Amino acid transport and metabolism	MCRI-603	imidazoleglycerol-phosphate dehydratase HisB
GOFNHF_00245	COG0118	439888	1.29e-99	50.251	HisH	Imidazoleglycerol phosphate synthase glutamine amidotransferase subunit HisH	E	Amino acid transport and metabolism	MCRI-603	imidazole glycerol phosphate synthase subunit HisH
GOFNHF_00250	COG0106	439876	1.8e-117	51.271	HisA	Phosphoribosylformimino-5-aminoimidazole carboxamide ribonucleotide (ProFAR) isomerase	E	Amino acid transport and metabolism	MCRI-603	1-(5-phosphoribosyl)-5-[(5-phosphoribosylamino)methylideneamino]imidazole-4-carboxamide isomerase
GOFNHF_00255	COG0107	439877	6.01e-174	70.12	HisF	Imidazole glycerol phosphate synthase subunit HisF	E	Amino acid transport and metabolism	MCRI-603	Imidazole glycerol phosphate synthase subunit HisF
GOFNHF_00260	COG0139	439909	5.61e-71	63.366	HisI1	Phosphoribosyl-AMP cyclohydrolase	E	Amino acid transport and metabolism	MCRI-603	phosphoribosyl-AMP cyclohydrolase
GOFNHF_00265	COG0140	439910	1.17e-42	52.128	HisI2	Phosphoribosyl-ATP pyrophosphohydrolase	E	Amino acid transport and metabolism	MCRI-603	Phosphoribosyl-ATP pyrophosphatase
GOFNHF_00270	COG0681	440445	3.84e-23	30.579	LepB	Signal peptidase I	U	Intracellular trafficking, secretion, and vesicular transport	MCRI-603	Signal peptidase I
[truncated: 40,923 more rows]

## Sheet: Phage Satellites
PICI_system	Type	Backbone_group	Reference	N_genes_detected	Contig	PICI_start	PICI_stop	Strand	Int_Tyr_PF00589|function	Int_Tyr_PF00589|status	Int_Tyr_PF00589|pident_to_ref	Capsid_PF05065|function	Capsid_PF05065|status	Capsid_PF05065|pident_to_ref	HNH_PF01844|function	HNH_PF01844|status	HNH_PF01844|pident_to_ref	HT_adapt_PF05521|function	HT_adapt_PF05521|status	HT_adapt_PF05521|pident_to_ref	HT_connect_PF05135|function	HT_connect_PF05135|status	HT_connect_PF05135|pident_to_ref	H_prot_PF04586|function	H_prot_PF04586|status	H_prot_PF04586|pident_to_ref	Portal_PF04860|function	Portal_PF04860|status	Portal_PF04860|pident_to_ref	alpA_PF05930|function	alpA_PF05930|status	alpA_PF05930|pident_to_ref	d5N_PF08706|function	d5N_PF08706|status	d5N_PF08706|pident_to_ref	terL_PF03354|function	terL_PF03354|status	terL_PF03354|pident_to_ref	terS_PF05119|function	terS_PF05119|status	terS_PF05119|pident_to_ref
T2A4_PICI1	PICI	A	yes	5	contig_1	1241817	1251154	-	Integrase (Tyr)	mandatory	REF	Capsid (major capsid protein)	-	-	HNH endonuclease (packaging specificity)	-	-	Capsid (head-tail adaptor)	-	-	Capsid (head-tail connector)	-	-	Capsid (head maturation protease)	-	-	Capsid (portal protein)	-	-	Repressor (AlpA)	accessory	REF	Replication (origin binding)	accessory	REF	TerL (large terminase)	-	-	TerS (small terminase)	accessory	REF
T2F8_PICI2	PICI	A	no	5	contig_1	1259279	1268616	-	Integrase (Tyr)	mandatory	100	Capsid (major capsid protein)	-	-	HNH endonuclease (packaging specificity)	-	-	Capsid (head-tail adaptor)	-	-	Capsid (head-tail connector)	-	-	Capsid (head maturation protease)	-	-	Capsid (portal protein)	-	-	Repressor (AlpA)	accessory	100	Replication (origin binding)	accessory	100	TerL (large terminase)	-	-	TerS (small terminase)	accessory	100
T2E8_PICI2	PICI	A	no	5	contig_1	1260046	1269383	-	Integrase (Tyr)	mandatory	100	Capsid (major capsid protein)	-	-	HNH endonuclease (packaging specificity)	-	-	Capsid (head-tail adaptor)	-	-	Capsid (head-tail connector)	-	-	Capsid (head maturation protease)	-	-	Capsid (portal protein)	-	-	Repressor (AlpA)	accessory	100	Replication (origin binding)	accessory	100	TerL (large terminase)	-	-	TerS (small terminase)	accessory	100
T2C9_PICI2	PICI	A	no	5	contig_1	1260065	1269402	-	Integrase (Tyr)	mandatory	100	Capsid (major capsid protein)	-	-	HNH endonuclease (packaging specificity)	-	-	Capsid (head-tail adaptor)	-	-	Capsid (head-tail connector)	-	-	Capsid (head maturation protease)	-	-	Capsid (portal protein)	-	-	Repressor (AlpA)	accessory	100	Replication (origin binding)	accessory	100	TerL (large terminase)	-	-	TerS (small terminase)	accessory	100
T2A8_PICI2	PICI	A	no	5	contig_1	1260035	1269372	-	Integrase (Tyr)	mandatory	100	Capsid (major capsid protein)	-	-	HNH endonuclease (packaging specificity)	-	-	Capsid (head-tail adaptor)	-	-	Capsid (head-tail connector)	-	-	Capsid (head maturation protease)	-	-	Capsid (portal protein)	-	-	Repressor (AlpA)	accessory	100	Replication (origin binding)	accessory	100	TerL (large terminase)	-	-	TerS (small terminase)	accessory	100
T2A7_PICI2	PICI	A	no	5	contig_1	1287911	1297248	-	Integrase (Tyr)	mandatory	100	Capsid (major capsid protein)	-	-	HNH endonuclease (packaging specificity)	-	-	Capsid (head-tail adaptor)	-	-	Capsid (head-tail connector)	-	-	Capsid (head maturation protease)	-	-	Capsid (portal protein)	-	-	Repressor (AlpA)	accessory	100	Replication (origin binding)	accessory	100	TerL (large terminase)	-	-	TerS (small terminase)	accessory	100
T2H4_PICI1	PICI	A	no	4	contig_1	1315994	1323912	+	Integrase (Tyr)	mandatory	100	Capsid (major capsid protein)	-	-	HNH endonuclease (packaging specificity)	-	-	Capsid (head-tail adaptor)	-	-	Capsid (head-tail connector)	-	-	Capsid (head maturation protease)	-	-	Capsid (portal protein)	-	-	Repressor (AlpA)	accessory	100	Replication (origin binding)	accessory	98	TerL (large terminase)	-	-	TerS (small terminase)	-	-
T2E11_PICI2	PICI	A	no	4	contig_1	1270034	1277952	+	Integrase (Tyr)	mandatory	100	Capsid (major capsid protein)	-	-	HNH endonuclease (packaging specificity)	-	-	Capsid (head-tail adaptor)	-	-	Capsid (head-tail connector)	-	-	Capsid (head maturation protease)	-	-	Capsid (portal protein)	-	-	Repressor (AlpA)	accessory	100	Replication (origin binding)	accessory	98	TerL (large terminase)	-	-	TerS (small terminase)	-	-
T2G5_PICI1	PICI	A	no	4	contig_1	1315981	1323899	+	Integrase (Tyr)	mandatory	100	Capsid (major capsid protein)	-	-	HNH endonuclease (packaging specificity)	-	-	Capsid (head-tail adaptor)	-	-	Capsid (head-tail connector)	-	-	Capsid (head maturation protease)	-	-	Capsid (portal protein)	-	-	Repressor (AlpA)	accessory	100	Replication (origin binding)	accessory	98	TerL (large terminase)	-	-	TerS (small terminase)	-	-
T2G3_PICI1	PICI	A	no	5	contig_1	328823	337919	+	Integrase (Tyr)	mandatory	95.2	Capsid (major capsid protein)	-	-	HNH endonuclease (packaging specificity)	-	-	Capsid (head-tail adaptor)	-	-	Capsid (head-tail connector)	-	-	Capsid (head maturation protease)	-	-	Capsid (portal protein)	-	-	Repressor (AlpA)	accessory	40	Replication (origin binding)	accessory	100	TerL (large terminase)	-	-	TerS (small terminase)	accessory	98.6
T2C1_PICI1	PICI	A	no	5	contig_1	327544	336641	+	Integrase (Tyr)	mandatory	95.2	Capsid (major capsid protein)	-	-	HNH endonuclease (packaging specificity)	-	-	Capsid (head-tail adaptor)	-	-	Capsid (head-tail connector)	-	-	Capsid (head maturation protease)	-	-	Capsid (portal protein)	-	-	Repressor (AlpA)	accessory	40	Replication (origin binding)	accessory	100	TerL (large terminase)	-	-	TerS (small terminase)	accessory	98.6
T2C1_PICI2	PICI	A	no	5	contig_1	1262055	1271152	-	Integrase (Tyr)	mandatory	98.2	Capsid (major capsid protein)	-	-	HNH endonuclease (packaging specificity)	-	-	Capsid (head-tail adaptor)	-	-	Capsid (head-tail connector)	-	-	Capsid (head maturation protease)	-	-	Capsid (portal protein)	-	-	Repressor (AlpA)	accessory	40	Replication (origin binding)	accessory	97.8	TerL (large terminase)	-	-	TerS (small terminase)	accessory	98.6
T2G11_PICI3	PICI	A	no	5	contig_1	2152600	2161676	-	Integrase (Tyr)	mandatory	86.7	Capsid (major capsid protein)	-	-	HNH endonuclease (packaging specificity)	-	-	Capsid (head-tail adaptor)	-	-	Capsid (head-tail connector)	-	-	Capsid (head maturation protease)	-	-	Capsid (portal protein)	-	-	Repressor (AlpA)	accessory	34.5	Replication (origin binding)	accessory	98.5	TerL (large terminase)	-	-	TerS (small terminase)	accessory	98.6
T2F8_PICI3	PICI	A	no	5	contig_1	2157376	2166114	-	Integrase (Tyr)	mandatory	87.2	Capsid (major capsid protein)	-	-	HNH endonuclease (packaging specificity)	-	-	Capsid (head-tail adaptor)	-	-	Capsid (head-tail connector)	-	-	Capsid (head maturation protease)	-	-	Capsid (portal protein)	-	-	Repressor (AlpA)	accessory	41.7	Replication (origin binding)	accessory	95	TerL (large terminase)	-	-	TerS (small terminase)	accessory	96.6
T2E8_PICI3	PICI	A	no	5	contig_1	2157832	2166570	-	Integrase (Tyr)	mandatory	87.2	Capsid (major capsid protein)	-	-	HNH endonuclease (packaging specificity)	-	-	Capsid (head-tail adaptor)	-	-	Capsid (head-tail connector)	-	-	Capsid (head maturation protease)	-	-	Capsid (portal protein)	-	-	Repressor (AlpA)	accessory	41.7	Replication (origin binding)	accessory	95	TerL (large terminase)	-	-	TerS (small terminase)	accessory	96.6
T2A4_PICI2	PICI	A	no	5	contig_1	2103605	2112343	-	Integrase (Tyr)	mandatory	87.2	Capsid (major capsid protein)	-	-	HNH endonuclease (packaging specificity)	-	-	Capsid (head-tail adaptor)	-	-	Capsid (head-tail connector)	-	-	Capsid (head maturation protease)	-	-	Capsid (portal protein)	-	-	Repressor (AlpA)	accessory	41.7	Replication (origin binding)	accessory	95	TerL (large terminase)	-	-	TerS (small terminase)	accessory	96.6
T2D8_PICI3	PICI	A	no	5	contig_1	2158547	2167285	-	Integrase (Tyr)	mandatory	87.2	Capsid (major capsid protein)	-	-	HNH endonuclease (packaging specificity)	-	-	Capsid (head-tail adaptor)	-	-	Capsid (head-tail connector)	-	-	Capsid (head maturation protease)	-	-	Capsid (portal protein)	-	-	Repressor (AlpA)	accessory	41.7	Replication (origin binding)	accessory	95	TerL (large terminase)	-	-	TerS (small terminase)	accessory	96.6
T2A7_PICI1	PICI	B	yes	4	contig_1	357207	363124	+	Integrase (Tyr)	mandatory	REF	Capsid (major capsid protein)	-	-	HNH endonuclease (packaging specificity)	-	-	Capsid (head-tail adaptor)	-	-	Capsid (head-tail connector)	-	-	Capsid (head maturation protease)	-	-	Capsid (portal protein)	-	-	Repressor (AlpA)	accessory	REF	Replication (origin binding)	accessory	REF	TerL (large terminase)	-	-	TerS (small terminase)	-	-
T2H3_PICI1	PICI	B	no	4	contig_1	351813	357730	+	Integrase (Tyr)	mandatory	100	Capsid (major capsid protein)	-	-	HNH endonuclease (packaging specificity)	-	-	Capsid (head-tail adaptor)	-	-	Capsid (head-tail connector)	-	-	Capsid (head maturation protease)	-	-	Capsid (portal protein)	-	-	Repressor (AlpA)	accessory	100	Replication (origin binding)	accessory	100	TerL (large terminase)	-	-	TerS (small terminase)	-	-
T2H1_PICI1	PICI	B	no	4	contig_1	337802	343719	+	Integrase (Tyr)	mandatory	100	Capsid (major capsid protein)	-	-	HNH endonuclease (packaging specificity)	-	-	Capsid (head-tail adaptor)	-	-	Capsid (head-tail connector)	-	-	Capsid (head maturation protease)	-	-	Capsid (portal protein)	-	-	Repressor (AlpA)	accessory	100	Replication (origin binding)	accessory	100	TerL (large terminase)	-	-	TerS (small terminase)	-	-
T2G11_PICI1	PICI	B	no	4	contig_1	379857	385774	+	Integrase (Tyr)	mandatory	100	Capsid (major capsid protein)	-	-	HNH endonuclease (packaging specificity)	-	-	Capsid (head-tail adaptor)	-	-	Capsid (head-tail connector)	-	-	Capsid (head maturation protease)	-	-	Capsid (portal protein)	-	-	Repressor (AlpA)	accessory	100	Replication (origin binding)	accessory	100	TerL (large terminase)	-	-	TerS (small terminase)	-	-
T2F8_PICI1	PICI	B	no	4	contig_1	329386	335303	+	Integrase (Tyr)	mandatory	100	Capsid (major capsid protein)	-	-	HNH endonuclease (packaging specificity)	-	-	Capsid (head-tail adaptor)	-	-	Capsid (head-tail connector)	-	-	Capsid (head maturation protease)	-	-	Capsid (portal protein)	-	-	Repressor (AlpA)	accessory	100	Replication (origin binding)	accessory	100	TerL (large terminase)	-	-	TerS (small terminase)	-	-
T2E8_PICI1	PICI	B	no	4	contig_1	329388	335305	+	Integrase (Tyr)	mandatory	100	Capsid (major capsid protein)	-	-	HNH endonuclease (packaging specificity)	-	-	Capsid (head-tail adaptor)	-	-	Capsid (head-tail connector)	-	-	Capsid (head maturation protease)	-	-	Capsid (portal protein)	-	-	Repressor (AlpA)	accessory	100	Replication (origin binding)	accessory	100	TerL (large terminase)	-	-	TerS (small terminase)	-	-
T2E11_PICI1	PICI	B	no	4	contig_1	333998	339915	+	Integrase (Tyr)	mandatory	100	Capsid (major capsid protein)	-	-	HNH endonuclease (packaging specificity)	-	-	Capsid (head-tail adaptor)	-	-	Capsid (head-tail connector)	-	-	Capsid (head maturation protease)	-	-	Capsid (portal protein)	-	-	Repressor (AlpA)	accessory	100	Replication (origin binding)	accessory	100	TerL (large terminase)	-	-	TerS (small terminase)	-	-
T2D8_PICI1	PICI	B	no	4	contig_1	329384	335301	+	Integrase (Tyr)	mandatory	100	Capsid (major capsid protein)	-	-	HNH endonuclease (packaging specificity)	-	-	Capsid (head-tail adaptor)	-	-	Capsid (head-tail connector)	-	-	Capsid (head maturation protease)	-	-	Capsid (portal protein)	-	-	Repressor (AlpA)	accessory	100	Replication (origin binding)	accessory	100	TerL (large terminase)	-	-	TerS (small terminase)	-	-
T2C9_PICI1	PICI	B	no	4	contig_1	329382	335299	+	Integrase (Tyr)	mandatory	100	Capsid (major capsid protein)	-	-	HNH endonuclease (packaging specificity)	-	-	Capsid (head-tail adaptor)	-	-	Capsid (head-tail connector)	-	-	Capsid (head maturation protease)	-	-	Capsid (portal protein)	-	-	Repressor (AlpA)	accessory	100	Replication (origin binding)	accessory	100	TerL (large terminase)	-	-	TerS (small terminase)	-	-
T2A8_PICI1	PICI	B	no	4	contig_1	329382	335299	+	Integrase (Tyr)	mandatory	100	Capsid (major capsid protein)	-	-	HNH endonuclease (packaging specificity)	-	-	Capsid (head-tail adaptor)	-	-	Capsid (head-tail connector)	-	-	Capsid (head maturation protease)	-	-	Capsid (portal protein)	-	-	Repressor (AlpA)	accessory	100	Replication (origin binding)	accessory	100	TerL (large terminase)	-	-	TerS (small terminase)	-	-
T2G11_PICI2	PICI	C	yes	6	contig_1	1321931	1331163	-	Integrase (Tyr)	mandatory	REF	Capsid (major capsid protein)	-	-	HNH endonuclease (packaging specificity)	-	-	Capsid (head-tail adaptor)	-	-	Capsid (head-tail connector)	-	-	Capsid (head maturation protease)	-	-	Capsid (portal protein)	-	-	Repressor (AlpA)	accessory	REF	Replication (origin binding)	accessory	REF	TerL (large terminase)	-	-	TerS (small terminase)	accessory	REF
T2H1_PICI2	PICI	C	no	5	contig_1	1263085	1271235	-	Integrase (Tyr)	mandatory	99.7	Capsid (major capsid protein)	-	-	HNH endonuclease (packaging specificity)	-	-	Capsid (head-tail adaptor)	-	-	Capsid (head-tail connector)	-	-	Capsid (head maturation protease)	-	-	Capsid (portal protein)	-	-	Repressor (AlpA)	accessory	100	Replication (origin binding)	accessory	95	TerL (large terminase)	-	-	TerS (small terminase)	-	-
T2F2_PICI1	PICI	C	no	5	contig_1	1245453	1253603	-	Integrase (Tyr)	mandatory	99.7	Capsid (major capsid protein)	-	-	HNH endonuclease (packaging specificity)	-	-	Capsid (head-tail adaptor)	-	-	Capsid (head-tail connector)	-	-	Capsid (head maturation protease)	-	-	Capsid (portal protein)	-	-	Repressor (AlpA)	accessory	100	Replication (origin binding)	accessory	95	TerL (large terminase)	-	-	TerS (small terminase)	-	-
T2F10_rerun_PICI1	PICI	C	no	5	contig_1	1245410	1253560	-	Integrase (Tyr)	mandatory	99.7	Capsid (major capsid protein)	-	-	HNH endonuclease (packaging specificity)	-	-	Capsid (head-tail adaptor)	-	-	Capsid (head-tail connector)	-	-	Capsid (head maturation protease)	-	-	Capsid (portal protein)	-	-	Repressor (AlpA)	accessory	100	Replication (origin binding)	accessory	95	TerL (large terminase)	-	-	TerS (small terminase)	-	-
T2E12_PICI1	PICI	C	no	5	contig_1	1245451	1253601	-	Integrase (Tyr)	mandatory	99.7	Capsid (major capsid protein)	-	-	HNH endonuclease (packaging specificity)	-	-	Capsid (head-tail adaptor)	-	-	Capsid (head-tail connector)	-	-	Capsid (head maturation protease)	-	-	Capsid (portal protein)	-	-	Repressor (AlpA)	accessory	100	Replication (origin binding)	accessory	95	TerL (large terminase)	-	-	TerS (small terminase)	-	-
T2A6_PICI1	PICI	C	no	5	contig_1	1246632	1254782	-	Integrase (Tyr)	mandatory	99.7	Capsid (major capsid protein)	-	-	HNH endonuclease (packaging specificity)	-	-	Capsid (head-tail adaptor)	-	-	Capsid (head-tail connector)	-	-	Capsid (head maturation protease)	-	-	Capsid (portal protein)	-	-	Repressor (AlpA)	accessory	100	Replication (origin binding)	accessory	95	TerL (large terminase)	-	-	TerS (small terminase)	-	-
T2C6_PICI1	PICI	C	no	5	contig_1	1245447	1253597	-	Integrase (Tyr)	mandatory	99.7	Capsid (major capsid protein)	-	-	HNH endonuclease (packaging specificity)	-	-	Capsid (head-tail adaptor)	-	-	Capsid (head-tail connector)	-	-	Capsid (head maturation protease)	-	-	Capsid (portal protein)	-	-	Repressor (AlpA)	accessory	100	Replication (origin binding)	accessory	95	TerL (large terminase)	-	-	TerS (small terminase)	-	-
T2E11_PICI3	PICI	D	yes	4	contig_1	1382654	1387978	+	Integrase (Tyr)	mandatory	REF	Capsid (major capsid protein)	-	-	HNH endonuclease (packaging specificity)	-	-	Capsid (head-tail adaptor)	-	-	Capsid (head-tail connector)	-	-	Capsid (head maturation protease)	-	-	Capsid (portal protein)	-	-	Repressor (AlpA)	accessory	REF	Replication (origin binding)	accessory	REF	TerL (large terminase)	-	-	TerS (small terminase)	-	-
T2C1_PICI3	PICI	D	no	3	contig_1	1377634	1381580	+	Integrase (Tyr)	mandatory	98.5	Capsid (major capsid protein)	-	-	HNH endonuclease (packaging specificity)	-	-	Capsid (head-tail adaptor)	-	-	Capsid (head-tail connector)	-	-	Capsid (head maturation protease)	-	-	Capsid (portal protein)	-	-	Repressor (AlpA)	accessory	76.6	Replication (origin binding)	accessory	99.2	TerL (large terminase)	-	-	TerS (small terminase)	-	-
T2G3_PICI2	PICI	D	no	4	contig_1	1374322	1378271	+	Integrase (Tyr)	mandatory	98.5	Capsid (major capsid protein)	-	-	HNH endonuclease (packaging specificity)	-	-	Capsid (head-tail adaptor)	-	-	Capsid (head-tail connector)	-	-	Capsid (head maturation protease)	-	-	Capsid (portal protein)	-	-	Repressor (AlpA)	accessory	98.7	Replication (origin binding)	accessory	100	TerL (large terminase)	-	-	TerS (small terminase)	-	-
MCRI-603_PICI1	PICI	E	yes	3	contig_1	1668124	1681952	-	Integrase (Tyr)	mandatory	REF	Capsid (major capsid protein)	accessory	REF	HNH endonuclease (packaging specificity)	-	-	Capsid (head-tail adaptor)	-	-	Capsid (head-tail connector)	-	-	Capsid (head maturation protease)	-	-	Capsid (portal protein)	-	-	Repressor (AlpA)	accessory	REF	Replication (origin binding)	-	-	TerL (large terminase)	-	-	TerS (small terminase)	-	-
T2D8_PICI2	PICI	F	yes	5	contig_1	1260036	1269373	-	Integrase (Tyr)	mandatory	REF	Capsid (major capsid protein)	-	-	HNH endonuclease (packaging specificity)	-	-	Capsid (head-tail adaptor)	-	-	Capsid (head-tail connector)	-	-	Capsid (head maturation protease)	-	-	Capsid (portal protein)	-	-	Repressor (AlpA)	accessory	REF	Replication (origin binding)	accessory	REF	TerL (large terminase)	-	-	TerS (small terminase)	accessory	REF
T2H3_PICI2	PICI	G	yes	5	contig_1	1314789	1322816	-	Integrase (Tyr)	mandatory	REF	Capsid (major capsid protein)	-	-	HNH endonuclease (packaging specificity)	-	-	Capsid (head-tail adaptor)	-	-	Capsid (head-tail connector)	-	-	Capsid (head maturation protease)	-	-	Capsid (portal protein)	-	-	Repressor (AlpA)	accessory	REF	Replication (origin binding)	accessory	REF	TerL (large terminase)	-	-	TerS (small terminase)	-	-
T2G3_cfPICI1	cfPICI	H	yes	11	contig_1	712941	725577	+	Integrase (Tyr)	mandatory	REF	Capsid (major capsid protein)	-	-	HNH endonuclease (packaging specificity)	accessory	REF	Capsid (head-tail adaptor)	accessory	REF	Capsid (head-tail connector)	accessory	REF	Capsid (head maturation protease)	accessory	REF	Capsid (portal protein)	accessory	REF	Repressor (AlpA)	accessory	REF	Replication (origin binding)	accessory	REF	TerL (large terminase)	accessory	REF	TerS (small terminase)	accessory	REF
